# Supplementary material for: Leveraging cancer mutation data to inform the pathogenicity classification of germline missense variants
Source: PLoS Genet. 2025 Jan 6;21(1):e1011540. doi: 10.1371/journal.pgen.1011540 (PMC11737861; doi:10.1371/journal.pgen.1011540)
Supplement: S1 Data — (XLSX) [file pgen.1011540.s004.xlsx]

## Sheet: Dictionary
variant	Variant coordinates with reference and alternate alleles (hg19)
gene	Gene name
residue	Amino acid residue position
residue_count	Tumour sample count at residue position
cancer_binary	Presence of variant in Cancer Hotspots
cancer_count	Tumour sample count of residue change
clinvar_binary	Presence of variant in ClinVar
clinvar_class	ClinVar classification
outcome_binary	Variant classification (LP/P: 1, LB/B/VUS: 0)
wgts	Weights
phyloP7way_vertebrate	PhyloP vertebrate conservation scores
phyloP20way_mammalian	PhyloP mammalian conservation scores
phastCons7way_vertebrate	phastCons vertebrate conservation scores
phastCons20way_mammalian	phastCons mammalian conservation scores
LRM_score	Logistic Regression Model pathogenicity score
RFM_score	Random Forest Model pathogenicity score

## Sheet: Training dataset (13,881)
variant	gene	residue	residue_count	cancer_binary	cancer_count	clinvar_binary	clinvar_class	outcome_binary	wgts	phyloP7way_vertebrate	phyloP20way_mammalian	phastCons7way_vertebrate	phastCons20way_mammalian	LRM_score	RFM_score
chr2:158634825G>A	ACVR1	121	0	0	0	1	VUS	0	0.757	-0.045	1.048	0.819	1	0.315221	0.0583942
chr2:158655962G>C	ACVR1	15	0	0	0	1	LB/B	0	1	0.917	0.072	0.902	0.953	0.390835	0.0140845
chr2:158634702C>T	ACVR1	162	0	0	0	1	LB/B	0	1	0.871	0.935	0.992	0.84	0.60087	0
chr2:158630656A>G	ACVR1	196	0	0	0	1	LP/P	1	1	1.003	1.199	1	1	0.718619	0.307087
chr2:158630638C>A	ACVR1	202	0	0	0	1	LP/P	1	1	0.871	0.935	0.998	1	0.6367	0
chr2:158630626C>T	ACVR1	206	8	1	8	1	LP/P	1	1	0.871	0.935	0.996	1	0.998745	1
chr2:158626898T>C	ACVR1	258	6	1	5	1	LP/P	1	1	0.991	1.061	0.998	1	0.997104	0.976378
chr2:158626896C>G	ACVR1	258	0	0	0	1	LP/P	1	1	0.033	0.935	0.998	1	0.997104	0.976378
chr2:158622516C>T	ACVR1	328	0	0	0	1	LP/P	1	1	0.871	0.935	0.993	0.999	0.996517	0.91791
chr2:158622517C>T	ACVR1	328	0	0	0	1	LP/P	1	1	0.871	0.935	0.993	0.999	0.996517	0.91791
chr2:158622517C>A	ACVR1	328	7	1	5	1	LP/P	1	1	0.871	0.935	0.993	0.997	0.996517	0.91791
chr2:158617589C>T	ACVR1	356	0	0	0	1	LP/P	1	1	0.871	0.852	0.887	0.983	0.544973	0.156522
chr2:158617547A>G	ACVR1	370	0	0	0	1	LB/B	0	1	1.062	1.088	0.999	0.996	0.710112	0.167939
chr2:158617532C>G	ACVR1	375	0	0	0	1	LP/P	1	1	0.871	0.852	1	1	0.62088	0.00806452
chr2:158637053C>T	ACVR1	43	0	0	0	1	LB/B	0	1	0.871	0.852	0.995	0.985	0.614748	0.195489
chr2:158637039G>C	ACVR1	47	0	0	0	1	LB/B	0	1	-0.011	0.067	0.998	0.999	0.243834	0.0296296
chr2:30143228T>C	ALK	100	0	0	0	1	VUS	0	0.967	-0.389	0.06	0.194	0.378	5.4558e-05	0.0148148
chr2:29449853C>T	ALK	1001	0	0	0	1	VUS	0	0.863	0.871	0.807	0.996	0.989	0.00551313	0.701613
chr2:29449842T>C	ALK	1005	0	0	0	1	VUS	0	0.795	0.991	0.913	1	1	0.00699447	0.809917
chr2:29449820G>A	ALK	1012	0	0	0	1	LB/B	0	1	0.917	0.902	0.991	0.84	0.00546968	0.232558
chr2:29449790A>G	ALK	1022	0	0	0	1	VUS	0	0.779	1.062	1.028	0.854	0.509	0.00374703	0.0140845
chr2:29449790A>C	ALK	1022	0	0	0	1	VUS	0	0.723	1.062	1.028	0.854	0.509	0.00374703	0.0140845
chr2:29448423T>C	ALK	1026	0	0	0	1	VUS	0	0.909	-0.013	0.964	0.989	0.939	0.00235732	0.0138889
chr2:29448423T>G	ALK	1026	0	0	0	1	VUS	0	0.856	-0.013	0.964	0.989	0.939	0.00235732	0.0138889
chr2:29448419G>A	ALK	1027	0	0	0	1	LB/B	0	1	0.917	0.953	0.985	0.944	0.00614769	0.0163934
chr2:29448414G>C	ALK	1029	0	0	0	1	LB/B	0	1	0.917	0.953	0.985	0.923	0.00603948	0.0155039
chr2:30143218C>T	ALK	103	0	0	0	1	VUS	0	0.84	-0.058	0.867	0.108	0.705	0.000165487	0
chr2:30143219C>T	ALK	103	0	0	0	1	VUS	0	0.88	-0.064	0.867	0.146	0.717	0.000165487	0
chr2:29448409G>T	ALK	1030	0	0	0	1	VUS	0	0.843	0.917	0.953	0.998	0.831	0.00578134	0.10219
chr2:29448410T>G	ALK	1030	0	0	0	1	LB/B	0	1	0.991	0.084	0.996	0.822	0.00578134	0.10219
chr2:29448401A>T	ALK	1033	0	0	0	1	LB/B	0	1	1.062	1.088	0.998	0.528	0.00585993	0.0647482
chr2:29448393T>C	ALK	1036	0	0	0	1	VUS	0	0.812	0.046	-0.478	0.988	0.09	0.000342036	0.0254237
chr2:30143216G>T	ALK	104	0	0	0	1	VUS	0	0.964	-0.045	0.97	0.044	0.606	0.000142594	0
chr2:30143216G>C	ALK	104	0	0	0	1	VUS	0	0.954	-0.045	0.97	0.044	0.606	0.000142594	0
chr2:29448360C>T	ALK	1047	0	0	0	1	LB/B	0	1	0.871	0.852	0.984	0.781	0.00465965	0.333333
chr2:29448354C>T	ALK	1049	0	0	0	1	VUS	0	0.888	0.871	0.841	0.994	0.927	0.00536118	0.465347
chr2:30143213C>T	ALK	105	0	0	0	1	VUS	0	0.981	-1.246	0.058	0.002	0.006	9.7027e-06	0.0258621
chr2:30143209G>C	ALK	106	0	0	0	1	VUS	0	0.916	-0.045	0.083	0.003	0.002	3.50601e-05	0
chr2:30143209G>A	ALK	106	0	0	0	1	VUS	0	0.96	-0.045	0.083	0.003	0.002	3.50601e-05	0
chr2:30143206C>A	ALK	107	0	0	0	1	VUS	0	0.773	0.871	0.867	0.006	0.01	0.000185945	0.00813008
chr2:30143204C>T	ALK	108	0	0	0	1	VUS	0	0.968	0.008	0.034	0.008	0.029	3.68133e-05	0
chr2:29446305T>C	ALK	1088	0	0	0	1	VUS	0	0.757	0.991	1.061	0.997	0.997	0.00787777	0.0797101
chr2:30143201A>G	ALK	109	0	0	0	1	VUS	0	0.832	0.02	1.108	0.031	0.071	0.000105676	0.0666667
chr2:30143494G>A	ALK	11	0	0	0	1	VUS	0	0.97	-0.23	-0.233	0.234	0.161	4.60446e-05	0.072
chr2:30143198A>T	ALK	110	0	0	0	1	VUS	0	0.988	0.02	0.087	0.056	0.037	4.46435e-05	0
chr2:30143198A>G	ALK	110	0	0	0	1	VUS	0	0.993	0.02	0.087	0.056	0.037	4.46435e-05	0
chr2:29446254T>C	ALK	1105	0	0	0	1	VUS	0	0.764	0.991	1.061	0.994	1	0.00783591	0.401575
chr2:30143194G>A	ALK	111	0	0	0	1	VUS	0	0.955	0.917	0.901	0.041	0.013	0.000221125	0.0078125
chr2:30143192C>G	ALK	112	0	0	0	1	VUS	0	0.933	0.871	-0.519	0.026	0	5.73825e-05	0
chr2:30143192C>T	ALK	112	0	0	0	1	VUS	0	0.957	0.871	-0.519	0.026	0	5.73825e-05	0
chr2:29445450C>G	ALK	1128	0	0	0	1	LP/P	1	1	0.871	0.935	1	0.999	0.00628467	0
chr2:30143188C>A	ALK	113	0	0	0	1	VUS	0	0.968	0.598	0.806	0.008	0.002	0.000132038	0
chr2:29445427A>C	ALK	1136	0	0	0	1	VUS	0	0.786	1.062	1.199	0.998	0.951	0.00922912	0
chr2:30143182G>A	ALK	115	0	0	0	1	VUS	0	0.942	0.917	0.97	0.001	0.01	8.67239e-05	0.0172414
chr2:30143182G>C	ALK	115	0	0	0	1	VUS	0	0.948	0.917	0.97	0.001	0.01	8.67239e-05	0.0172414
chr2:30143183G>A	ALK	115	0	0	0	1	VUS	0	0.971	0.069	0.97	0.001	0.014	8.67239e-05	0.0172414
chr2:30143179G>T	ALK	116	0	0	0	1	VUS	0	0.954	-0.03	0.029	0.002	0.001	3.38458e-05	0
chr2:30143176G>C	ALK	117	0	0	0	1	VUS	0	0.936	0.917	0.97	0.006	0.003	0.000212414	0
chr2:30143176G>A	ALK	117	0	0	0	1	VUS	0	0.93	0.917	0.97	0.006	0.003	0.000212414	0
chr2:30143177G>A	ALK	117	0	0	0	1	VUS	0	0.928	0.917	0.97	0.006	0.003	0.000212414	0
chr2:30143174C>A	ALK	118	0	0	0	1	VUS	0	0.944	0.871	0.027	0.003	0.001	8.73989e-05	0
chr2:30143174C>G	ALK	118	0	0	0	1	VUS	0	0.942	0.871	0.027	0.003	0.001	8.73989e-05	0
chr2:30143169C>A	ALK	119	0	0	0	1	VUS	0	0.936	-0.064	0.027	0.013	0.062	3.53478e-05	0
chr2:30143171C>T	ALK	119	0	0	0	1	VUS	0	0.99	-0.523	-0.476	0.001	0.001	3.53478e-05	0
chr2:29443642C>G	ALK	1192	0	0	0	1	LP/P	1	1	0.871	0.925	0.994	0.983	0.00605017	0.114286
chr2:30143491A>G	ALK	12	0	0	0	1	VUS	0	0.953	0.09	-0.386	0.182	0.087	4.61205e-05	0
chr2:30143164C>A	ALK	121	0	0	0	1	VUS	0	0.949	-0.039	-0.02	0.413	0.5	0.000145348	0
chr2:30143164C>T	ALK	121	0	0	0	1	VUS	0	0.957	-0.039	-0.02	0.413	0.5	0.000145348	0
chr2:30143165G>A	ALK	121	0	0	0	1	VUS	0	0.983	0.917	0.97	0.321	0.432	0.000145348	0
chr2:29436947T>C	ALK	1216	0	0	0	1	VUS	0	0.758	0.991	1.061	0.999	0.993	0.00789247	0.0787402
chr2:30143161G>A	ALK	122	0	0	0	1	VUS	0	0.979	0.069	0.97	0.894	0.886	0.00192229	0
chr2:30143161G>C	ALK	122	0	0	0	1	VUS	0	0.949	0.069	0.97	0.894	0.886	0.00192229	0
chr2:30143162T>C	ALK	122	0	0	0	1	VUS	0	0.951	0.991	0.982	0.649	0.813	0.00192229	0
chr2:30143156A>G	ALK	124	0	0	0	1	VUS	0	0.712	0.073	0.127	0.982	0.992	0.00126979	0.00819672
chr2:30143151C>G	ALK	125	0	0	0	1	VUS	0	0.88	0.871	0.867	0.998	1	0.00589562	0.0322581
chr2:30143149A>G	ALK	126	0	0	0	1	LB/B	0	1	1.062	1.108	0.999	1	0.00890763	0.015625
chr2:30143150C>T	ALK	126	0	0	0	1	VUS	0	0.814	0.871	0.867	0.999	1	0.00890763	0.015625
chr2:29432664C>T	ALK	1275	18	1	16	1	LP/P	1	1	0.871	0.931	0.998	1	0.985969	1
chr2:30143143T>C	ALK	128	0	0	0	1	VUS	0	0.84	0.991	0.982	1	0.994	0.00739171	0.360902
chr2:30143141C>T	ALK	129	0	0	0	1	VUS	0	0.984	0.871	0.867	0.997	0.969	0.00572797	0.0234375
chr2:30143140C>G	ALK	129	0	0	0	1	VUS	0	0.903	0.871	0.867	0.999	0.98	0.00572797	0.0234375
chr2:30143140C>T	ALK	129	0	0	0	1	VUS	0	0.826	0.871	0.867	0.997	0.969	0.00572797	0.0234375
chr2:30143137C>A	ALK	130	0	0	0	1	VUS	0	0.839	0.871	0.867	0.998	0.986	0.00582622	0.351145
chr2:30143134G>C	ALK	131	0	0	0	1	VUS	0	0.872	0.917	0.97	0.995	0.994	0.00668226	0.223881
chr2:30143132C>A	ALK	132	0	0	0	1	VUS	0	0.968	0.871	0.867	0.992	0.995	0.00577898	0.160305
chr2:30143132C>T	ALK	132	0	0	0	1	VUS	0	0.953	0.871	0.867	0.992	0.995	0.00577898	0.160305
chr2:30143128C>T	ALK	133	0	0	0	1	VUS	0	0.804	0.871	0.867	0.994	1	0.00583403	0.0793651
chr2:30143128C>A	ALK	133	0	0	0	1	VUS	0	0.857	0.871	0.867	0.994	1	0.00583403	0.0793651
chr2:30143129G>A	ALK	133	0	0	0	1	VUS	0	0.798	-0.045	0.97	0.991	0.999	0.00583403	0.0793651
chr2:30143119C>T	ALK	136	0	0	0	1	VUS	0	0.777	0.871	0.867	0.985	0.998	0.00568814	0.0671642
chr2:30143117G>C	ALK	137	0	0	0	1	VUS	0	0.81	-0.045	0.97	0.976	0.998	0.00232807	0.0217391
chr2:30143117G>A	ALK	137	0	0	0	1	VUS	0	0.814	-0.045	0.97	0.976	0.998	0.00232807	0.0217391
chr2:30143117G>T	ALK	137	0	0	0	1	VUS	0	0.825	-0.045	0.97	0.976	0.998	0.00232807	0.0217391
chr2:29416757A>G	ALK	1399	0	0	0	1	VUS	0	0.759	1.058	1.197	0.893	0.004	0.00312517	0.141791
chr2:30143107T>C	ALK	140	0	0	0	1	VUS	0	0.719	0.991	1.058	0.999	0.999	0.00791179	0.0454545
chr2:29416743G>C	ALK	1404	0	0	0	1	VUS	0	0.908	-0.737	0.078	0.123	0.004	0.00017129	0.0285714
chr2:29416743G>A	ALK	1404	0	0	0	1	VUS	0	0.9	-0.737	0.078	0.123	0.004	0.00017129	0.0285714
chr2:29416742A>G	ALK	1404	0	0	0	1	VUS	0	0.882	1.058	0.237	0.113	0.002	0.00017129	0.0285714
chr2:29416739A>G	ALK	1405	0	0	0	1	VUS	0	0.857	0.123	0.242	0.117	0.011	6.5528e-05	0.0153846
chr2:29416715A>C	ALK	1413	0	0	0	1	VUS	0	0.754	1.058	0.237	0.995	0.676	0.00311279	0
chr2:29416716C>T	ALK	1413	0	0	0	1	VUS	0	0.793	0.018	-0.28	0.994	0.683	0.00311279	0
chr2:29416705C>A	ALK	1416	0	0	0	1	VUS	0	0.778	0.018	-0.172	0.991	0.979	0.00755312	0.016129
chr2:29416706T>C	ALK	1416	0	0	0	1	VUS	0	0.778	0.018	-0.172	0.991	0.979	0.00755312	0.016129
chr2:29416706T>G	ALK	1416	0	0	0	1	VUS	0	0.768	0.987	1.059	0.989	0.979	0.00755312	0.016129
chr2:29416705C>G	ALK	1416	0	0	0	1	VUS	0	0.795	0.987	1.059	0.989	0.979	0.00755312	0.016129
chr2:29416698C>G	ALK	1419	0	0	0	1	VUS	0	0.759	0.868	0.934	0.983	0.889	0.0054544	0.072
chr2:29416694C>T	ALK	1420	0	0	0	1	VUS	0	0.783	0.868	0.934	0.938	0.674	0.00403929	0.165289
chr2:29416691A>C	ALK	1421	0	0	0	1	VUS	0	0.8	1.058	0.237	0.921	0.288	0.00051489	0.0847458
chr2:29416692C>T	ALK	1421	0	0	0	1	VUS	0	0.826	0.018	-0.004	0.922	0.32	0.00051489	0.0847458
chr2:29416677C>T	ALK	1426	0	0	0	1	VUS	0	0.714	0.868	0.934	0.64	0.049	0.00108354	0.0305344
chr2:29416667T>C	ALK	1429	0	0	0	1	VUS	0	0.751	0.026	1.059	0.063	0.01	0.000105232	0
chr2:29416667T>G	ALK	1429	0	0	0	1	VUS	0	0.744	0.026	1.059	0.063	0.01	0.000105232	0
chr2:29416658C>T	ALK	1432	0	0	0	1	VUS	0	0.919	-0.384	-0.309	0.006	0	1.74892e-05	0.00763359
chr2:29416659G>C	ALK	1432	0	0	0	1	VUS	0	0.867	-0.384	-0.309	0.006	0	1.74892e-05	0.00763359
chr2:29416658C>G	ALK	1432	0	0	0	1	VUS	0	0.859	-0.048	-0.278	0.007	0	1.74892e-05	0.00763359
chr2:29416659G>A	ALK	1432	0	0	0	1	VUS	0	0.813	-0.048	-0.278	0.007	0	1.74892e-05	0.00763359
chr2:29416656C>G	ALK	1433	0	0	0	1	VUS	0	0.827	0.868	0.045	0.012	0	9.05669e-05	0
chr2:29416650C>T	ALK	1435	0	0	0	1	VUS	0	0.932	0.868	0.934	0.003	0.004	0.000194075	0.00819672
chr2:29416650C>G	ALK	1435	0	0	0	1	VUS	0	0.946	0.868	0.934	0.003	0.004	0.000194075	0.00819672
chr2:29416647G>T	ALK	1436	0	0	0	1	VUS	0	0.926	0.067	0.882	0.001	0.004	4.64015e-06	0
chr2:29416647G>A	ALK	1436	0	0	0	1	VUS	0	0.925	0.067	0.882	0.001	0.004	4.64015e-06	0
chr2:29416646C>T	ALK	1436	0	0	0	1	VUS	0	0.942	-1.426	-0.554	0	0.001	4.64015e-06	0
chr2:29416642G>T	ALK	1437	0	0	0	1	VUS	0	0.957	-0.014	-0.599	0.006	0	1.99957e-05	0
chr2:29416641G>A	ALK	1438	0	0	0	1	VUS	0	0.974	-0.032	-0.29	0.012	0	2.61657e-05	0
chr2:29416641G>T	ALK	1438	0	0	0	1	VUS	0	0.976	-0.032	-0.29	0.012	0	2.61657e-05	0
chr2:29416635C>T	ALK	1440	0	0	0	1	VUS	0	0.95	0.662	0.934	0.035	0.003	0.000169902	0
chr2:29416635C>G	ALK	1440	0	0	0	1	VUS	0	0.894	0.662	0.934	0.035	0.003	0.000169902	0
chr2:29416631G>A	ALK	1441	0	0	0	1	VUS	0	0.828	0.913	1.047	0.024	0.004	0.000237574	0
chr2:29416616G>A	ALK	1446	0	0	0	1	VUS	0	0.956	-0.689	0.153	0.001	0	1.88072e-05	0
chr2:29416613G>A	ALK	1447	0	0	0	1	VUS	0	0.948	-0.034	1.047	0.005	0.001	8.3235e-05	0.137931
chr2:29416610G>A	ALK	1448	0	0	0	1	VUS	0	0.924	0.913	0.099	0.022	0	0.000102244	0
chr2:29416605C>T	ALK	1450	0	0	0	1	VUS	0	0.956	0.868	0.065	0.026	0.004	9.59731e-05	0.00746269
chr2:29416596C>T	ALK	1453	0	0	0	1	VUS	0	0.981	-0.067	0.059	0.001	0	3.33084e-05	0
chr2:29416586G>A	ALK	1456	0	0	0	1	VUS	0	0.961	0.913	1.047	0.043	0.026	0.000254515	0
chr2:29416573C>G	ALK	1460	0	0	0	1	VUS	0	0.953	0.868	0.934	0.007	0.01	2.03266e-05	0
chr2:29416575C>T	ALK	1460	0	0	0	1	VUS	0	0.96	0.868	0.934	0.009	0.002	2.03266e-05	0
chr2:29416574T>C	ALK	1460	0	0	0	1	VUS	0	0.983	0.051	-0.677	0.012	0.001	2.03266e-05	0
chr2:29416572T>C	ALK	1461	0	0	0	1	LB/B	0	1	-1.744	-1.039	0.001	0.001	2.17253e-06	0
chr2:29416572TC>CT	ALK	1461	0	0	0	1	VUS	0	0.979	NA	NA	NA	NA	2.17253e-06	0
chr2:29416562C>T	ALK	1464	0	0	0	1	VUS	0	0.972	-0.042	0.069	0.001	0.001	3.45277e-05	0.00729927
chr2:29416563G>C	ALK	1464	0	0	0	1	VUS	0	0.872	0.913	1.047	0.002	0.001	3.45277e-05	0.00729927
chr2:29416560C>G	ALK	1465	0	0	0	1	VUS	0	0.972	0.031	-0.371	0.003	0	2.54228e-05	0
chr2:29416557G>A	ALK	1466	0	0	0	1	VUS	0	0.978	-0.434	-0.339	0.005	0	1.6118e-05	0
chr2:29416547G>A	ALK	1469	0	0	0	1	VUS	0	0.911	0.913	-0.223	0.025	0	7.76214e-05	0
chr2:29416548G>A	ALK	1469	0	0	0	1	VUS	0	0.981	-0.737	0.078	0.011	0	7.76214e-05	0
chr2:30143087C>T	ALK	147	0	0	0	1	VUS	0	0.772	0.871	0.932	0.999	0.996	0.00623593	0.15942
chr2:29416542C>T	ALK	1471	0	0	0	1	VUS	0	0.845	-0.662	-1.153	0.284	0	1.29402e-05	0
chr2:29416537T>A	ALK	1472	0	0	0	1	VUS	0	0.992	0.045	-1.494	0.726	0.002	6.49027e-05	0.00763359
chr2:29416535C>T	ALK	1473	0	0	0	1	VUS	0	0.87	0.868	0.934	0.776	0.022	0.0015159	0.114035
chr2:29416528G>T	ALK	1475	0	0	0	1	VUS	0	0.843	0.913	0.137	0.974	0.139	0.00146849	0.00854701
chr2:29416526A>G	ALK	1476	0	0	0	1	VUS	0	0.816	1.058	1.197	0.985	0.186	0.00464499	0.107692
chr2:29416527C>T	ALK	1476	0	0	0	1	VUS	0	0.845	0.031	0.934	0.978	0.173	0.00464499	0.107692
chr2:29416523T>C	ALK	1477	0	0	0	1	VUS	0	0.871	0.987	1.059	0.995	0.708	0.00610246	0.025
chr2:29416520A>G	ALK	1478	0	0	0	1	LB/B	0	1	1.058	1.197	0.997	0.827	0.00824202	0.0894309
chr2:29416517G>A	ALK	1479	0	0	0	1	VUS	0	0.898	0.913	1.047	0.99	0.799	0.00595747	0.0142857
chr2:30143083T>G	ALK	148	0	0	0	1	VUS	0	0.907	0.991	1.058	1	0.996	0.00791248	0.0234375
chr2:29416511G>C	ALK	1481	0	0	0	1	VUS	0	0.905	0.913	1.047	1	0.941	0.00689593	0.015748
chr2:29416511G>A	ALK	1481	0	0	0	1	VUS	0	0.913	0.913	1.047	1	0.941	0.00689593	0.015748
chr2:29416508T>G	ALK	1482	0	0	0	1	VUS	0	0.789	0.987	1.059	1	0.988	0.00783332	0.00729927
chr2:29416502T>C	ALK	1484	0	0	0	1	VUS	0	0.938	0.987	1.059	0.989	0.981	0.00756588	0.0225564
chr2:29416499G>A	ALK	1485	0	0	0	1	VUS	0	0.901	0.913	1.047	0.861	0.654	0.0037539	0.08
chr2:29416494A>G	ALK	1487	0	0	0	1	VUS	0	0.976	0.087	-0.151	0.652	0.062	0.000191494	0.00757576
chr2:29416493G>A	ALK	1487	0	0	0	1	VUS	0	0.884	0.913	1.047	0.696	0.138	0.000191494	0.00757576
chr2:29416487A>C	ALK	1489	0	0	0	1	VUS	0	0.873	1.058	1.197	0.974	0.977	0.00880709	0.0416667
chr2:30143080G>A	ALK	149	0	0	0	1	VUS	0	0.909	0.917	1.045	0.997	0.992	0.00716051	0.304688
chr2:29416481T>C	ALK	1491	0	0	0	1	LB/B	0	1	0.987	0.121	0.955	0.987	0.00305791	0.0143885
chr2:29416481TT>CG	ALK	1491	0	0	0	1	VUS	0	0.912	NA	NA	NA	NA	0.00305791	0.0143885
chr2:29416479C>T	ALK	1492	0	0	0	1	VUS	0	0.948	0.868	0.934	0.867	0.983	0.00435422	0.0291971
chr2:29416475T>A	ALK	1493	0	0	0	1	VUS	0	0.915	-0.468	0.087	0.772	0.98	0.000394773	0
chr2:29416473C>T	ALK	1494	0	0	0	1	LB/B	0	1	0.868	0.934	0.873	0.985	0.00443096	0.0583333
chr2:29416472C>T	ALK	1494	0	0	0	1	VUS	0	0.836	0.868	0.934	0.916	0.988	0.00443096	0.0583333
chr2:29416470A>T	ALK	1495	0	0	0	1	VUS	0	0.846	1.058	1.197	0.968	0.995	0.00880245	0.245763
chr2:29416466C>T	ALK	1496	0	0	0	1	VUS	0	0.875	0.868	0.934	0.995	0.996	0.00616225	0.0875912
chr2:30143482G>T	ALK	15	0	0	0	1	VUS	0	0.954	0.034	0.103	0.043	0.034	4.42846e-05	0
chr2:30143482G>A	ALK	15	0	0	0	1	VUS	0	0.961	0.034	0.103	0.043	0.034	4.42846e-05	0
chr2:29416454G>A	ALK	1500	0	0	0	1	VUS	0	0.847	0.913	1.047	0.999	0.997	0.00721108	0.414815
chr2:29416441G>T	ALK	1504	0	0	0	1	VUS	0	0.796	0.913	1.047	0.999	0.991	0.00717463	0.246269
chr2:29416422A>T	ALK	1511	0	0	0	1	VUS	0	0.921	1.058	1.197	0.998	0.997	0.00953741	0.028777
chr2:29416416C>T	ALK	1513	0	0	0	1	VUS	0	0.841	0.868	0.934	0.99	0.997	0.00608705	0.0387597
chr2:29416416C>G	ALK	1513	0	0	0	1	VUS	0	0.845	0.868	0.934	0.99	0.997	0.00608705	0.0387597
chr2:29416406G>A	ALK	1516	0	0	0	1	VUS	0	0.958	0.913	1.047	0.536	0.832	0.00185486	0.0252101
chr2:29416399C>A	ALK	1518	0	0	0	1	VUS	0	0.914	0.868	0.934	0.579	0.724	0.00163703	0.0542636
chr2:30143072C>G	ALK	152	0	0	0	1	VUS	0	0.925	0.871	0.932	0.936	0.924	0.00497265	0.198347
chr2:30143071T>C	ALK	152	0	0	0	1	VUS	0	0.908	0.991	1.058	0.932	0.912	0.00497265	0.198347
chr2:30143070C>G	ALK	152	0	0	0	1	VUS	0	0.952	0.008	0.075	0.919	0.876	0.00497265	0.198347
chr2:29416388A>C	ALK	1522	0	0	0	1	VUS	0	0.96	-0.748	-0.463	0.007	0.034	1.07474e-05	0
chr2:29416387T>C	ALK	1522	0	0	0	1	VUS	0	0.9	-0.42	0.029	0.003	0.031	1.07474e-05	0
chr2:29416386C>G	ALK	1523	0	0	0	1	VUS	0	0.968	-0.039	0.925	0.003	0.029	7.57588e-05	0.00746269
chr2:29416382T>C	ALK	1524	0	0	0	1	VUS	0	0.973	-0.72	-0.666	0	0.001	8.83612e-06	0
chr2:29416380T>C	ALK	1525	0	0	0	1	LB/B	0	1	-0.564	-0.242	0	0.001	1.5123e-05	0
chr2:29416377C>T	ALK	1526	0	0	0	1	VUS	0	0.936	0.871	0.049	0.007	0.001	9.00542e-05	0
chr2:29416374G>A	ALK	1527	0	0	0	1	VUS	0	0.887	0.917	1.048	0.008	0.003	0.000228713	0
chr2:29416366G>C	ALK	1529	0	0	0	1	LB/B	0	1	-3.435	-1.05	0.001	0	3.62927e-07	0
chr2:29416368C>T	ALK	1529	0	0	0	1	VUS	0	0.868	0.871	0.935	0.001	0.001	3.62927e-07	0
chr2:29416366GT>CA	ALK	1529	0	0	0	1	VUS	0	0.951	NA	NA	NA	NA	3.62927e-07	0
chr2:29416364C>T	ALK	1530	0	0	0	1	VUS	0	0.907	0.871	0.066	0.053	0	0.000103131	0
chr2:29416363C>A	ALK	1530	0	0	0	1	VUS	0	0.843	0.871	-0.948	0.074	0	0.000103131	0
chr2:29416364C>A	ALK	1530	0	0	0	1	VUS	0	0.876	0.871	0.066	0.053	0	0.000103131	0
chr2:29416361C>T	ALK	1531	0	0	0	1	VUS	0	0.91	0.666	-0.114	0.084	0	7.69981e-05	0
chr2:29416361C>A	ALK	1531	0	0	0	1	VUS	0	0.94	0.666	-0.114	0.084	0	7.69981e-05	0
chr2:29416359T>C	ALK	1532	0	0	0	1	VUS	0	0.918	0.755	-0.027	0.086	0.001	9.18462e-05	0
chr2:29416359T>A	ALK	1532	0	0	0	1	VUS	0	0.92	0.755	-0.027	0.086	0.001	9.18462e-05	0
chr2:29416352C>T	ALK	1534	0	0	0	1	VUS	0	0.79	0.008	0.024	0.126	0.011	4.9076e-05	0
chr2:29416352C>G	ALK	1534	0	0	0	1	VUS	0	0.769	0.008	0.024	0.126	0.011	4.9076e-05	0
chr2:29416347C>T	ALK	1536	0	0	0	1	VUS	0	0.901	0.871	0.852	0.265	0.028	0.000369226	0
chr2:29416347C>G	ALK	1536	0	0	0	1	VUS	0	0.924	0.871	0.852	0.265	0.028	0.000369226	0
chr2:29416345C>A	ALK	1536	0	0	0	1	VUS	0	0.964	0.871	0.017	0.312	0.027	0.000369226	0
chr2:29416343C>T	ALK	1537	0	0	0	1	VUS	0	0.856	0.871	0.935	0.302	0.021	0.00043536	0
chr2:29416343C>G	ALK	1537	0	0	0	1	VUS	0	0.875	0.871	0.935	0.302	0.021	0.00043536	0
chr2:29416340C>A	ALK	1538	0	0	0	1	VUS	0	0.967	0.033	0.935	0.265	0.007	0.00016162	0.00884956
chr2:29416331A>G	ALK	1541	0	0	0	1	VUS	0	0.931	-0.226	0.157	0.207	0.003	5.3059e-05	0
chr2:29416328G>A	ALK	1542	0	0	0	1	VUS	0	0.928	0.373	0.884	0.162	0.006	0.000168198	0.00719424
chr2:29416326G>T	ALK	1543	0	0	0	1	VUS	0	0.963	0.917	1.048	0.125	0.005	0.000312027	0.008
chr2:29416321G>T	ALK	1544	0	0	0	1	VUS	0	0.979	-0.698	-1.663	0.002	0	3.77623e-06	0
chr2:29416323T>G	ALK	1544	0	0	0	1	VUS	0	0.969	0.054	0.144	0.013	0	3.77623e-06	0
chr2:29416319A>G	ALK	1545	0	0	0	1	VUS	0	0.938	-0.298	-0.115	0.001	0	2.24128e-05	0
chr2:29416320C>T	ALK	1545	0	0	0	1	VUS	0	0.946	0.871	0.068	0.002	0	2.24128e-05	0
chr2:29416317C>T	ALK	1546	0	0	0	1	VUS	0	0.974	0.598	0.935	0.002	0.001	0.000145466	0.015748
chr2:29416311C>T	ALK	1548	0	0	0	1	VUS	0	0.906	-0.039	0.023	0.011	0.002	3.41815e-05	0
chr2:29416307C>A	ALK	1549	0	0	0	1	VUS	0	0.887	0.871	0.935	0.032	0.007	0.000210904	0.015625
chr2:30143063C>G	ALK	155	0	0	0	1	VUS	0	0.931	-0.379	0.075	0.576	0.218	0.000216224	0
chr2:30143063C>T	ALK	155	0	0	0	1	VUS	0	0.926	-0.379	0.075	0.576	0.218	0.000216224	0
chr2:30143062A>T	ALK	155	0	0	0	1	VUS	0	0.855	0.126	0.158	0.564	0.11	0.000216224	0
chr2:29416305G>C	ALK	1550	0	0	0	1	VUS	0	0.933	-0.03	0.079	0.025	0.002	3.76157e-05	0.00847458
chr2:29416304A>G	ALK	1550	0	0	0	1	VUS	0	0.945	0.804	1.006	0.024	0.002	3.76157e-05	0.00847458
chr2:29416301G>A	ALK	1551	0	0	0	1	VUS	0	0.826	0.917	1.048	0.026	0.002	0.000239642	0
chr2:29416298C>A	ALK	1552	0	0	0	1	VUS	0	0.943	0.008	0.077	0.03	0.005	0.000208157	0.00934579
chr2:29416298C>G	ALK	1552	0	0	0	1	VUS	0	0.967	0.008	0.077	0.03	0.005	0.000208157	0.00934579
chr2:29416299C>A	ALK	1552	0	0	0	1	VUS	0	0.913	0.871	0.935	0.028	0.004	0.000208157	0.00934579
chr2:29416295G>C	ALK	1553	0	0	0	1	VUS	0	0.934	0.917	1.048	0.056	0.028	0.000265197	0
chr2:29416296C>A	ALK	1553	0	0	0	1	VUS	0	0.974	-0.058	0.071	0.041	0.015	0.000265197	0
chr2:29416287G>A	ALK	1556	0	0	0	1	VUS	0	0.846	0.917	1.048	0.794	0.69	0.00326108	0.0970149
chr2:29416280T>C	ALK	1558	0	0	0	1	VUS	0	0.797	0.991	1.061	0.848	0.513	0.00353634	0.375
chr2:29416271G>A	ALK	1561	0	0	0	1	VUS	0	0.903	0.917	1.048	0.904	0.096	0.00263217	0.0791367
chr2:29416268A>C	ALK	1562	0	0	0	1	VUS	0	0.744	1.062	1.199	0.943	0.287	0.00455787	0.0225564
chr2:29416266T>C	ALK	1563	0	0	0	1	VUS	0	0.958	0.991	1.061	0.948	0.297	0.00383098	0.184
chr2:29416263C>T	ALK	1564	0	0	0	1	VUS	0	0.965	-0.058	0.068	0.955	0.27	0.000529527	0
chr2:29416259T>C	ALK	1565	0	0	0	1	VUS	0	0.941	-0.846	-1.524	0.966	0.242	5.72378e-05	0.0151515
chr2:29416257T>C	ALK	1566	0	0	0	1	VUS	0	0.971	0.991	0.146	0.989	0.547	0.00236333	0.0152672
chr2:29416255C>T	ALK	1566	0	0	0	1	VUS	0	0.98	0.871	0.935	0.996	0.923	0.00236333	0.0152672
chr2:29416256A>G	ALK	1566	0	0	0	1	VUS	0	0.961	1.062	1.199	0.994	0.83	0.00236333	0.0152672
chr2:29416252C>G	ALK	1567	0	0	0	1	VUS	0	0.949	0.871	0.935	0.998	0.981	0.00615733	0.0220588
chr2:29416250T>G	ALK	1568	0	0	0	1	VUS	0	0.959	0.991	1.061	0.998	0.98	0.0077859	0.294118
chr2:29416247A>G	ALK	1569	0	0	0	1	VUS	0	0.852	1.062	1.199	0.997	0.969	0.00934573	0.0479452
chr2:30143056G>A	ALK	157	0	0	0	1	VUS	0	0.918	0.917	1.045	0.682	0.042	0.00139675	0.0820896
chr2:29416229C>T	ALK	1575	0	0	0	1	VUS	0	0.803	0.871	0.935	0.994	0.998	0.00618125	0
chr2:29416224A>G	ALK	1577	0	0	0	1	VUS	0	0.716	1.062	1.199	1	1	0.00966869	0
chr2:30143054G>T	ALK	158	0	0	0	1	VUS	0	0.85	0.917	1.048	0.608	0.051	0.00116096	0.034188
chr2:30143054G>A	ALK	158	0	0	0	1	VUS	0	0.905	0.917	1.048	0.608	0.051	0.00116096	0.034188
chr2:29416209C>T	ALK	1582	0	0	0	1	VUS	0	0.885	0.871	0.935	0.993	0.951	0.0059248	0
chr2:29416205T>C	ALK	1583	0	0	0	1	VUS	0	0.863	0.991	1.061	0.997	0.997	0.00787777	0.113636
chr2:29416192C>G	ALK	1587	0	0	0	1	VUS	0	0.871	0.871	0.935	0.999	0.996	0.00625231	0
chr2:30143051C>T	ALK	159	0	0	0	1	VUS	0	0.962	0.871	0.935	0.532	0.026	0.000802315	0.025641
chr2:29416185C>T	ALK	1590	0	0	0	1	VUS	0	0.748	0.871	0.935	0.857	0.566	0.00299021	0.0902256
chr2:29416184C>A	ALK	1590	0	0	0	1	VUS	0	0.81	0.871	0.935	0.931	0.719	0.00299021	0.0902256
chr2:29416185C>G	ALK	1590	0	0	0	1	VUS	0	0.888	0.871	0.935	0.931	0.719	0.00299021	0.0902256
chr2:29416173C>T	ALK	1594	0	0	0	1	VUS	0	0.745	0.871	0.935	0.268	0.01	0.00039428	0
chr2:29416170C>A	ALK	1595	0	0	0	1	VUS	0	0.988	0.871	0.935	0.129	0.006	0.000272237	0.131148
chr2:29416167C>T	ALK	1596	0	0	0	1	VUS	0	0.942	-0.392	-1.478	0.009	0	6.24626e-06	0.00806452
chr2:30143480T>G	ALK	16	0	0	0	1	VUS	0	0.962	-0.658	-0.525	0.002	0.001	1.07347e-05	0
chr2:30143480T>C	ALK	16	0	0	0	1	VUS	0	0.988	-0.658	-0.525	0.002	0.001	1.07347e-05	0
chr2:30143048C>T	ALK	160	0	0	0	1	VUS	0	0.884	-0.064	0.935	0.545	0.035	0.000313053	0
chr2:29416152C>T	ALK	1601	0	0	0	1	VUS	0	0.97	-0.327	-0.144	0	0	2.11355e-05	0
chr2:29416145T>A	ALK	1603	0	0	0	1	VUS	0	0.99	-0.09	-0.439	0.006	0	2.12514e-05	0
chr2:29416142T>C	ALK	1604	0	0	0	1	VUS	0	0.869	0.755	0.891	0.079	0.02	0.00020558	0
chr2:29416140C>T	ALK	1605	0	0	0	1	VUS	0	0.962	0.666	0.789	0.093	0.108	0.000191383	0.0336134
chr2:29416128G>C	ALK	1609	0	0	0	1	VUS	0	0.968	0.917	1.048	0.099	0.298	0.00055429	0.032
chr2:29416127A>G	ALK	1609	0	0	0	1	VUS	0	0.91	1.062	1.199	0.126	0.342	0.00055429	0.032
chr2:29416123T>A	ALK	1610	0	0	0	1	VUS	0	0.947	0.991	-0.232	0.163	0.276	0.0001522	0.0396825
chr2:29416121C>A	ALK	1611	0	0	0	1	VUS	0	0.951	-0.024	-0.522	0.14	0.219	3.6343e-05	0
chr2:29416117C>G	ALK	1612	0	0	0	1	VUS	0	0.93	0.791	0.855	0.088	0.151	0.000236799	0.0692308
chr2:29416108C>T	ALK	1615	0	0	0	1	VUS	0	0.955	-0.205	-0.951	0.042	0	1.31944e-05	0
chr2:29416109A>G	ALK	1615	0	0	0	1	VUS	0	0.97	-0.067	0.163	0.026	0.001	1.31944e-05	0
chr2:29416101G>A	ALK	1618	0	0	0	1	VUS	0	0.958	-0.044	0.1	0.329	0.391	0.000117326	0
chr2:30143041G>A	ALK	162	0	0	0	1	VUS	0	0.923	0.917	0.135	0.743	0.001	0.00071173	0.161972
chr2:29416094G>A	ALK	1620	0	0	0	1	VUS	0	0.78	0.917	1.048	0.848	0.831	0.00423619	0.510638
chr2:30143039C>A	ALK	163	0	0	0	1	LB/B	0	1	0.871	0.038	0.837	0.002	0.000798661	0.00806452
chr2:30143039C>T	ALK	163	0	0	0	1	VUS	0	0.962	0.871	0.038	0.837	0.002	0.000798661	0.00806452
chr2:30143036C>T	ALK	164	0	0	0	1	VUS	0	0.795	0.871	0.935	0.872	0.032	0.0019771	0.0530303
chr2:30143025C>A	ALK	167	0	0	0	1	VUS	0	0.874	0.871	0.935	0.995	0.939	0.00589585	0
chr2:30143024A>G	ALK	168	0	0	0	1	VUS	0	0.86	1.062	1.199	0.998	0.978	0.00944156	0.156716
chr2:30143020T>C	ALK	169	0	0	0	1	VUS	0	0.968	0.991	1.061	0.999	0.998	0.00792585	0
chr2:30143021T>C	ALK	169	0	0	0	1	VUS	0	0.961	0.991	0.148	1	0.996	0.00792585	0
chr2:30143477C>T	ALK	17	0	0	0	1	VUS	0	0.96	-0.233	-0.399	0.008	0.007	1.91526e-05	0
chr2:30143014C>T	ALK	171	0	0	0	1	VUS	0	0.969	-0.064	0.935	0.996	0.999	0.00233475	0.0333333
chr2:30143010C>A	ALK	172	0	0	0	1	VUS	0	0.949	0.871	0.935	0.999	1	0.0062735	0
chr2:30143012C>T	ALK	172	0	0	0	1	VUS	0	0.844	0.871	0.935	0.999	0.999	0.0062735	0
chr2:30143004G>T	ALK	174	0	0	0	1	VUS	0	0.869	0.917	1.048	1	1	0.00728507	0
chr2:30143003T>C	ALK	175	0	0	0	1	VUS	0	0.957	0.991	1.061	1	1	0.00796007	0
chr2:30142994T>C	ALK	178	0	0	0	1	VUS	0	0.957	0.079	0.148	0.998	0.998	0.00136467	0
chr2:30142991G>A	ALK	179	0	0	0	1	VUS	0	0.919	0.917	1.048	0.994	0.993	0.00712907	0.0540541
chr2:30142990C>A	ALK	179	0	0	0	1	VUS	0	0.914	-0.473	-0.511	0.987	0.988	0.00712907	0.0540541
chr2:30143474C>G	ALK	18	0	0	0	1	VUS	0	0.831	0.598	0.867	0.035	0.062	0.000157452	0
chr2:30142986T>G	ALK	180	0	0	0	1	VUS	0	0.97	-1.163	-0.284	0.991	0.992	0.000246983	0.171642
chr2:30142969C>T	ALK	186	0	0	0	1	VUS	0	0.838	0.871	0.935	0.999	0.999	0.00626819	0
chr2:30142958T>C	ALK	190	0	0	0	1	VUS	0	0.791	0.991	1.061	1	0.998	0.00794664	0
chr2:30142952C>T	ALK	192	0	0	0	1	VUS	0	0.858	0.871	0.935	0.997	0.986	0.00616721	0.246032
chr2:30142943C>T	ALK	195	0	0	0	1	VUS	0	0.973	0.871	0.925	0.851	0.966	0.00409561	0.241379
chr2:30142939G>A	ALK	196	0	0	0	1	VUS	0	0.941	0.917	1.036	0.58	0.967	0.00232317	0.125874
chr2:30142934C>T	ALK	198	0	0	0	1	LB/B	0	1	-0.064	0.925	0.615	0.992	0.000842319	0
chr2:30143522C>T	ALK	2	0	0	0	1	VUS	0	0.952	0.033	0.867	0.092	0.12	0.000106132	0
chr2:30143467C>T	ALK	20	0	0	0	1	VUS	0	0.944	-0.582	0.034	0.024	0.033	2.07151e-05	0
chr2:30142921C>T	ALK	202	0	0	0	1	VUS	0	0.884	-0.058	0.925	0.994	0.993	0.00230495	0.0687023
chr2:30142915A>G	ALK	204	0	0	0	1	VUS	0	0.727	1.062	1.184	0.991	0.983	0.00918837	0.057377
chr2:30142910C>T	ALK	206	0	0	0	1	VUS	0	0.979	0.008	-0.331	0.926	0.476	0.000440949	0
chr2:30143465A>G	ALK	21	0	0	0	1	VUS	0	0.974	1.062	1.108	0.037	0.048	0.000315015	0
chr2:30142898C>T	ALK	210	0	0	0	1	VUS	0	0.727	0.871	0.925	0.978	0.939	0.00558931	0.00862069
chr2:30142885C>T	ALK	214	0	0	0	1	VUS	0	0.761	0.871	0.925	1	0.998	0.00622466	0.139344
chr2:30142880G>C	ALK	216	0	0	0	1	VUS	0	0.922	0.917	1.036	1	1	0.00720906	0.102362
chr2:30142873T>C	ALK	218	0	0	0	1	VUS	0	0.844	0.991	1.049	0.998	1	0.00783591	0.0775862
chr2:30142871T>C	ALK	219	0	0	0	1	VUS	0	0.951	0.991	1.049	0.995	1	0.00777455	0.104348
chr2:30142865C>G	ALK	221	0	0	0	1	VUS	0	0.934	0.033	0.031	0.928	0.998	0.000975349	0
chr2:30142865C>T	ALK	221	0	0	0	1	VUS	0	0.918	0.033	0.031	0.928	0.998	0.000975349	0
chr2:30142864C>T	ALK	221	0	0	0	1	VUS	0	0.942	0.871	0.925	0.93	0.999	0.000975349	0
chr2:29940561G>A	ALK	224	0	0	0	1	VUS	0	0.973	0.917	1.048	0.698	0.446	0.00205879	0.042735
chr2:29940558T>C	ALK	225	0	0	0	1	VUS	0	0.899	0.991	0.144	0.767	0.156	0.000942469	0.160584
chr2:29940554G>A	ALK	226	0	0	0	1	VUS	0	0.977	0.917	-0.829	0.82	0.003	0.000374073	0.0821918
chr2:29940545G>A	ALK	229	0	0	0	1	VUS	0	0.958	0.917	1.048	0.473	0.027	0.000796642	0
chr2:29940540T>G	ALK	231	0	0	0	1	VUS	0	0.94	0.048	-0.299	0.208	0.005	4.75871e-05	0
chr2:29940540T>C	ALK	231	0	0	0	1	VUS	0	0.984	0.048	-0.299	0.208	0.005	4.75871e-05	0
chr2:29940539G>C	ALK	231	0	0	0	1	VUS	0	0.956	0.917	0.127	0.208	0.005	4.75871e-05	0
chr2:29940536T>G	ALK	232	0	0	0	1	VUS	0	0.975	0.046	0.141	0.136	0.003	5.77395e-05	0
chr2:29940532C>T	ALK	233	0	0	0	1	VUS	0	0.972	-0.693	-0.318	0.146	0.119	5.38329e-05	0
chr2:29940534T>C	ALK	233	0	0	0	1	VUS	0	0.963	0.029	0.113	0.123	0.011	5.38329e-05	0
chr2:29940531G>T	ALK	234	0	0	0	1	VUS	0	0.899	0.917	1.048	0.247	0.599	0.000713576	0
chr2:29940530G>A	ALK	234	0	0	0	1	VUS	0	0.816	0.917	1.048	0.29	0.772	0.000713576	0
chr2:29940529AG>TC	ALK	234	0	0	0	1	VUS	0	0.851	NA	NA	NA	NA	0.000713576	0
chr2:29940522A>G	ALK	237	0	0	0	1	VUS	0	0.979	-0.906	0.036	0.155	0.946	4.53559e-05	0.00763359
chr2:29940512T>C	ALK	240	0	0	0	1	VUS	0	0.984	-1.395	0.088	0.008	0.028	8.81657e-06	0.00787402
chr2:29940508A>T	ALK	241	0	0	0	1	VUS	0	0.935	0.069	0.237	0.034	0.049	5.11319e-05	0.00699301
chr2:29940506G>A	ALK	242	0	0	0	1	VUS	0	0.892	-0.31	-0.189	0.051	0.054	2.47755e-05	0
chr2:29940501T>A	ALK	244	0	0	0	1	VUS	0	0.882	0.991	1.061	0.907	0.987	0.00616917	0.481203
chr2:29940500T>G	ALK	244	0	0	0	1	VUS	0	0.819	0.991	1.061	0.891	0.975	0.00616917	0.481203
chr2:29940487T>C	ALK	248	0	0	0	1	VUS	0	0.965	-0.619	-0.248	0.97	0.996	0.000428827	0.0763359
chr2:29940486T>C	ALK	249	0	0	0	1	VUS	0	0.829	0.991	1.061	0.988	0.998	0.00770065	0.404762
chr2:30143452G>A	ALK	25	0	0	0	1	VUS	0	0.985	0.917	-0.324	0.026	0	7.15062e-05	0
chr2:30143452G>T	ALK	25	0	0	0	1	VUS	0	0.996	0.917	-0.324	0.026	0	7.15062e-05	0
chr2:29940483T>C	ALK	250	0	0	0	1	VUS	0	0.905	0.991	1.061	0.999	1	0.00793924	0.0147059
chr2:29940476G>A	ALK	252	0	0	0	1	VUS	0	0.796	0.917	1.048	0.996	0.997	0.00719082	0
chr2:29940470G>C	ALK	254	0	0	0	1	VUS	0	0.895	0.917	1.048	0.998	1	0.00724696	0
chr2:29940471G>A	ALK	254	0	0	0	1	VUS	0	0.851	0.917	1.048	0.999	1	0.00724696	0
chr2:29940461G>A	ALK	257	0	0	0	1	VUS	0	0.852	0.917	1.048	0.989	0.999	0.00707197	0.176991
chr2:29940458T>C	ALK	258	0	0	0	1	VUS	0	0.938	0.991	1.061	0.989	1	0.00773391	0.270833
chr2:29940459G>A	ALK	258	0	0	0	1	VUS	0	0.895	0.917	1.048	0.989	0.999	0.00773391	0.270833
chr2:29940455C>T	ALK	259	0	0	0	1	LB/B	0	1	0.871	0.935	0.995	1	0.00620798	0
chr2:29940456G>A	ALK	259	0	0	0	1	VUS	0	0.779	0.871	0.935	0.995	1	0.00620798	0
chr2:29940456G>C	ALK	259	0	0	0	1	VUS	0	0.825	0.917	1.048	0.993	1	0.00620798	0
chr2:29940456G>T	ALK	259	0	0	0	1	VUS	0	0.798	0.917	1.048	0.993	1	0.00620798	0
chr2:29940455C>G	ALK	259	0	0	0	1	VUS	0	0.848	0.917	1.048	0.993	1	0.00620798	0
chr2:30143450C>T	ALK	26	0	0	0	1	VUS	0	0.974	0.871	0.867	0.024	0.004	0.000194004	0
chr2:29940452C>T	ALK	260	0	0	0	1	VUS	0	0.936	0.871	0.935	0.998	0.997	0.0062412	0
chr2:29940449C>T	ALK	261	0	0	0	1	VUS	0	0.858	0.871	0.935	1	0.997	0.00627405	0.195652
chr2:29940449C>A	ALK	261	0	0	0	1	VUS	0	0.73	0.871	0.935	1	0.997	0.00627405	0.195652
chr2:29940447A>G	ALK	262	0	0	0	1	VUS	0	0.968	1.062	1.199	1	0.998	0.00965241	0
chr2:29917874T>C	ALK	265	0	0	0	1	VUS	0	0.9	0.991	1.061	1	1	0.00796007	0
chr2:30143447G>C	ALK	27	0	0	0	1	VUS	0	0.938	0.069	0.97	0.009	0.007	8.80496e-05	0
chr2:30143446T>C	ALK	27	0	0	0	1	VUS	0	0.92	0.015	0.076	0.007	0.005	8.80496e-05	0
chr2:29917860A>G	ALK	270	0	0	0	1	VUS	0	0.879	1.062	1.199	0.995	1	0.00954306	0
chr2:29917856G>C	ALK	271	0	0	0	1	VUS	0	0.71	0.917	1.048	0.998	1	0.00724696	0
chr2:29917849C>A	ALK	273	0	0	0	1	VUS	0	0.945	0.871	0.061	0.993	0.999	0.00286807	0
chr2:29917851C>T	ALK	273	0	0	0	1	VUS	0	0.852	0.871	0.935	0.998	1	0.00286807	0
chr2:29917843C>A	ALK	275	0	0	0	1	VUS	0	0.781	-0.875	-0.687	0.85	0.985	0.000160655	0.00769231
chr2:29917842A>G	ALK	276	0	0	0	1	VUS	0	0.829	1.062	1.199	0.852	0.99	0.00650583	0.0344828
chr2:29917838G>T	ALK	277	0	0	0	1	VUS	0	0.879	0.917	1.048	0.75	0.977	0.00370468	0.037037
chr2:29917838G>A	ALK	277	0	0	0	1	VUS	0	0.858	0.917	1.048	0.75	0.977	0.00370468	0.037037
chr2:29917835G>A	ALK	278	0	0	0	1	VUS	0	0.76	0.917	1.048	0.579	0.938	0.00228467	0.0769231
chr2:30143444G>A	ALK	28	0	0	0	1	VUS	0	0.944	0.917	0.056	0.006	0.003	9.50137e-05	0
chr2:30143444G>C	ALK	28	0	0	0	1	VUS	0	0.97	0.917	0.056	0.006	0.003	9.50137e-05	0
chr2:30143443C>T	ALK	28	0	0	0	1	VUS	0	0.967	-0.677	-0.008	0.003	0.003	9.50137e-05	0
chr2:29917825A>T	ALK	281	0	0	0	1	VUS	0	0.95	-0.769	-4.047	0.045	0.001	4.81774e-07	0
chr2:29917826T>C	ALK	281	0	0	0	1	VUS	0	0.848	0.991	1.061	0.138	0.469	4.81774e-07	0
chr2:29917824C>T	ALK	282	0	0	0	1	VUS	0	0.979	0.008	-0.319	0.031	0.001	2.7995e-05	0.0564516
chr2:29917817C>T	ALK	284	0	0	0	1	VUS	0	0.8	0.871	0.935	0.175	0.202	0.000363157	0
chr2:29917818T>A	ALK	284	0	0	0	1	VUS	0	0.719	-0.41	-1.049	0.041	0.014	0.000363157	0
chr2:29917804C>A	ALK	288	0	0	0	1	VUS	0	0.742	0.871	0.935	0.998	1	0.00625705	0
chr2:29917805C>A	ALK	288	0	0	0	1	VUS	0	0.747	0.871	0.935	0.997	1	0.00625705	0
chr2:29917803A>G	ALK	289	0	0	0	1	VUS	0	0.866	1.062	1.199	0.998	1	0.00961824	0
chr2:30143441C>T	ALK	29	0	0	0	1	VUS	0	0.972	-0.693	-1.237	0.002	0.001	2.49084e-05	0
chr2:30143440G>A	ALK	29	0	0	0	1	VUS	0	0.97	-0.011	-0.345	0.003	0.001	2.49084e-05	0
chr2:29917797G>A	ALK	291	0	0	0	1	VUS	0	0.784	0.917	1.048	0.986	0.981	0.00691065	0.0616438
chr2:29917797G>T	ALK	291	0	0	0	1	VUS	0	0.745	0.917	1.048	0.986	0.981	0.00691065	0.0616438
chr2:29917793C>T	ALK	292	0	0	0	1	VUS	0	0.987	-0.514	-0.319	0.707	0.17	0.00400712	0.210526
chr2:29917794G>A	ALK	292	0	0	0	1	VUS	0	0.861	0.917	1.048	0.871	0.694	0.00400712	0.210526
chr2:29917787G>A	ALK	294	0	0	0	1	VUS	0	0.928	0.917	1.048	0.817	0.109	0.00211619	0.259843
chr2:29917784G>A	ALK	295	0	0	0	1	VUS	0	0.867	0.917	0.135	0.906	0.097	0.00118725	0.198473
chr2:29917782C>T	ALK	296	0	0	0	1	LB/B	0	1	0.871	0.935	0.958	0.534	0.0037964	0
chr2:29917782C>G	ALK	296	0	0	0	1	VUS	0	0.717	0.871	0.935	0.958	0.534	0.0037964	0
chr2:29917781T>A	ALK	296	0	0	0	1	VUS	0	0.812	0.991	1.061	0.981	0.728	0.0037964	0
chr2:29917776C>T	ALK	298	0	0	0	1	VUS	0	0.786	0.871	0.935	0.995	0.968	0.00307861	0
chr2:29917775G>A	ALK	298	0	0	0	1	VUS	0	0.865	0.871	0.935	0.995	0.968	0.00307861	0
chr2:29917775G>C	ALK	298	0	0	0	1	VUS	0	0.908	0.917	0.108	0.993	0.977	0.00307861	0
chr2:29917776C>A	ALK	298	0	0	0	1	VUS	0	0.763	0.917	0.108	0.993	0.977	0.00307861	0
chr2:30143519C>T	ALK	3	0	0	0	1	VUS	0	0.965	-1.132	-2.167	0.026	0.004	1.64093e-06	0
chr2:30143437C>T	ALK	30	0	0	0	1	VUS	0	0.954	0.871	0.867	0.013	0.005	0.00018861	0
chr2:29917767T>C	ALK	301	0	0	0	1	VUS	0	0.808	0.991	1.061	0.985	0.997	0.0076339	0.631944
chr2:29917764C>G	ALK	302	0	0	0	1	VUS	0	0.864	-0.379	0.077	0.955	0.988	0.000701307	0.0364964
chr2:29917754T>C	ALK	305	0	0	0	1	VUS	0	0.957	0.079	1.061	0.891	0.917	0.00214337	0
chr2:29917749G>A	ALK	307	0	0	0	1	VUS	0	0.971	0.917	0.143	0.783	0.842	0.00162785	0.0465116
chr2:29917746C>T	ALK	308	0	0	0	1	VUS	0	0.925	0.871	0.935	0.477	0.808	0.0013489	0.0325203
chr2:29917742G>A	ALK	309	0	0	0	1	VUS	0	0.958	0.917	1.048	0.207	0.745	0.000726949	0.00819672
chr2:29917743C>T	ALK	309	0	0	0	1	VUS	0	0.913	-0.032	0.065	0.216	0.761	0.000726949	0.00819672
chr2:30143435A>C	ALK	31	0	0	0	1	VUS	0	0.961	1.062	1.108	0.025	0.002	0.00029348	0
chr2:29917738C>A	ALK	310	0	0	0	1	VUS	0	0.968	-0.058	0.071	0.151	0.562	8.14605e-05	0
chr2:29917737G>A	ALK	311	0	0	0	1	VUS	0	0.941	0.917	1.048	0.154	0.499	0.000512751	0
chr2:29917737G>T	ALK	311	0	0	0	1	VUS	0	0.959	0.917	1.048	0.154	0.499	0.000512751	0
chr2:29917736C>G	ALK	311	0	0	0	1	VUS	0	0.891	0.021	-1.298	0.147	0.323	0.000512751	0
chr2:29917728C>T	ALK	314	0	0	0	1	VUS	0	0.913	0.871	0.935	0.841	0.926	0.00389029	0.0731707
chr2:29917727T>C	ALK	314	0	0	0	1	VUS	0	0.864	0.991	1.061	0.934	0.973	0.00389029	0.0731707
chr2:29917724A>G	ALK	315	0	0	0	1	VUS	0	0.84	1.062	1.199	0.994	0.998	0.0095021	0.312
chr2:29917723C>A	ALK	315	0	0	0	1	VUS	0	0.943	0.871	0.935	0.997	1	0.0095021	0.312
chr2:29917722G>T	ALK	316	0	0	0	1	VUS	0	0.78	0.917	1.048	0.998	1	0.00724696	0
chr2:29917716C>T	ALK	318	0	0	0	1	VUS	0	0.724	0.871	0.935	0.998	0.944	0.00596765	0.0344828
chr2:29754982C>T	ALK	318	0	0	0	1	VUS	0	0.777	0.871	0.935	0.998	0.999	0.00596765	0.0344828
chr2:30143431G>A	ALK	32	0	0	0	1	VUS	0	0.967	0.917	0.06	0.036	0.002	0.000103122	0.015873
chr2:30143432G>C	ALK	32	0	0	0	1	VUS	0	0.919	0.917	0.97	0.034	0.002	0.000103122	0.015873
chr2:29754964T>C	ALK	324	0	0	0	1	VUS	0	0.881	0.991	1.061	0.999	0.997	0.00791916	0.325203
chr2:29754955G>T	ALK	327	0	0	0	1	VUS	0	0.894	-0.045	1.048	0.981	0.122	0.00120047	0.0846154
chr2:29754952T>C	ALK	328	0	0	0	1	VUS	0	0.933	0.991	1.061	0.984	0.554	0.00523545	0.0223881
chr2:30143428G>C	ALK	33	0	0	0	1	VUS	0	0.919	0.917	0.97	0.03	0.003	0.00022631	0.0352113
chr2:29754946T>C	ALK	330	0	0	0	1	VUS	0	0.955	0.991	1.061	0.998	0.998	0.00790511	0.0336134
chr2:29754941T>C	ALK	332	0	0	0	1	VUS	0	0.918	0.991	1.061	0.998	1	0.00791847	0.189394
chr2:29754926A>G	ALK	337	0	0	0	1	VUS	0	0.778	1.062	1.199	0.992	0.94	0.00900147	0.185185
chr2:30143425G>A	ALK	34	0	0	0	1	VUS	0	0.923	0.917	-1.076	0.063	0.001	4.07057e-05	0
chr2:29754913C>T	ALK	341	0	0	0	1	VUS	0	0.935	0.033	0.935	0.998	0.999	0.00793924	0.0225564
chr2:29754914T>C	ALK	341	0	0	0	1	VUS	0	0.939	0.991	1.061	0.999	1	0.00793924	0.0225564
chr2:29754911T>C	ALK	342	0	0	0	1	VUS	0	0.824	0.991	1.061	0.998	0.997	0.00789844	0.0381679
chr2:29754911T>G	ALK	342	0	0	0	1	VUS	0	0.812	0.991	1.061	0.998	0.997	0.00789844	0.0381679
chr2:29754906C>A	ALK	343	0	0	0	1	VUS	0	0.948	-0.537	0.02	0.987	0.95	0.000595166	0.00813008
chr2:29754908C>T	ALK	343	0	0	0	1	VUS	0	0.864	0.871	0.935	0.997	0.987	0.000595166	0.00813008
chr2:29754893C>T	ALK	348	0	0	0	1	VUS	0	0.828	0.871	0.935	0.678	0.494	0.000702838	0.026087
chr2:29754892G>T	ALK	348	0	0	0	1	VUS	0	0.75	-0.045	1.048	0.666	0.47	0.000702838	0.026087
chr2:29754890C>T	ALK	349	0	0	0	1	VUS	0	0.767	0.871	0.935	0.694	0.413	0.00170909	0
chr2:30143422C>T	ALK	35	0	0	0	1	VUS	0	0.972	0.033	0.867	0.18	0.045	0.000125621	0
chr2:29754886G>A	ALK	350	0	0	0	1	VUS	0	0.736	0.917	1.048	0.709	0.396	0.00203126	0.0137931
chr2:29754868T>C	ALK	356	0	0	0	1	VUS	0	0.824	0.991	1.061	0.946	0.724	0.0054712	0.0714286
chr2:29754860C>G	ALK	359	0	0	0	1	VUS	0	0.746	0.871	0.935	0.965	0.106	0.00268987	0.188525
chr2:30143419G>A	ALK	36	0	0	0	1	VUS	0	0.978	-0.045	-0.332	0.262	0.033	0.000424826	0.0165289
chr2:30143419G>C	ALK	36	0	0	0	1	VUS	0	0.987	-0.045	-0.332	0.262	0.033	0.000424826	0.0165289
chr2:30143419G>T	ALK	36	0	0	0	1	VUS	0	0.978	-0.045	-0.332	0.262	0.033	0.000424826	0.0165289
chr2:30143420G>A	ALK	36	0	0	0	1	LB/B	0	1	0.917	0.97	0.255	0.045	0.000424826	0.0165289
chr2:29754856C>T	ALK	360	0	0	0	1	VUS	0	0.917	0.871	0.07	0.949	0.074	0.00117355	0.0078125
chr2:29754854A>G	ALK	361	0	0	0	1	VUS	0	0.777	1.062	1.199	0.932	0.086	0.0037345	0.015748
chr2:29754850A>G	ALK	362	0	0	0	1	VUS	0	0.913	1.062	0.238	0.892	0.044	0.00139455	0.0472441
chr2:29754851T>C	ALK	362	0	0	0	1	VUS	0	0.983	-0.41	0.053	0.888	0.053	0.00139455	0.0472441
chr2:29754835G>C	ALK	367	0	0	0	1	VUS	0	0.722	0.917	1.048	0.995	0.997	0.00717199	0
chr2:29754832T>A	ALK	368	0	0	0	1	VUS	0	0.828	0.991	1.061	0.998	1	0.00791847	0.16129
chr2:29754828G>T	ALK	369	0	0	0	1	VUS	0	0.926	-0.436	0.142	0.985	0.991	0.000758946	0
chr2:30143416G>A	ALK	37	0	0	0	1	VUS	0	0.972	0.917	0.072	0.36	0.123	0.000271771	0.0254237
chr2:29754827C>T	ALK	370	0	0	0	1	VUS	0	0.898	0.871	0.935	0.985	0.987	0.00598103	0.008
chr2:29754824C>T	ALK	371	0	0	0	1	LB/B	0	1	-0.048	0.038	0.979	0.953	0.00677704	0.20155
chr2:29754823G>C	ALK	371	0	0	0	1	VUS	0	0.929	0.917	1.048	0.985	0.961	0.00677704	0.20155
chr2:29754821C>T	ALK	372	0	0	0	1	VUS	0	0.877	0.033	0.935	0.985	0.965	0.00243967	0.00746269
chr2:29754821C>G	ALK	372	0	0	0	1	VUS	0	0.883	0.033	0.935	0.985	0.965	0.00243967	0.00746269
chr2:29754817C>A	ALK	373	0	0	0	1	VUS	0	0.783	0.871	0.935	0.998	0.972	0.00611065	0.057377
chr2:29754808A>G	ALK	376	0	0	0	1	VUS	0	0.726	1.062	0.243	0.981	0.362	0.00232023	0
chr2:29754802A>G	ALK	378	0	0	0	1	VUS	0	0.958	1.062	0.238	0.95	0.393	0.00218563	0
chr2:29754794G>C	ALK	381	0	0	0	1	VUS	0	0.908	0.917	1.048	0.882	0.598	0.00380247	0.380282
chr2:29754787T>A	ALK	383	0	0	0	1	VUS	0	0.856	-0.013	1.061	0.872	0.982	0.00195601	0.016
chr2:29754785G>A	ALK	384	0	0	0	1	VUS	0	0.912	0.069	1.048	0.9	0.986	0.00227677	0.00740741
chr2:29754781C>G	ALK	385	0	0	0	1	VUS	0	0.741	0.871	0.935	0.961	0.968	0.00552619	0.316176
chr2:29606717A>T	ALK	388	0	0	0	1	VUS	0	0.809	1.062	1.199	0.998	0.988	0.00952147	0.0378788
chr2:29606700C>T	ALK	394	0	0	0	1	VUS	0	0.731	0.871	0.935	0.818	0.843	0.00341302	0.196429
chr2:29606696C>T	ALK	395	7	1	6	1	VUS	0	0.93	0.033	0.069	0.538	0.749	0.0621489	0.894737
chr2:29606697G>T	ALK	395	0	0	0	1	VUS	0	0.872	0.917	1.048	0.655	0.773	0.0621489	0.894737
chr2:29606690T>A	ALK	397	0	0	0	1	VUS	0	0.947	0.039	0.088	0.101	0.279	6.30739e-05	0.00699301
chr2:29606691C>T	ALK	397	0	0	0	1	VUS	0	0.867	-0.064	0.935	0.136	0.486	6.30739e-05	0.00699301
chr2:29606687T>C	ALK	398	0	0	0	1	VUS	0	0.974	0.079	0.135	0.09	0.084	5.6419e-05	0
chr2:30143408G>A	ALK	40	0	0	0	1	VUS	0	0.861	0.917	0.97	0.985	0.985	0.00645989	0.0530303
chr2:30143407G>T	ALK	40	0	0	0	1	LB/B	0	1	0.917	0.97	0.985	0.985	0.00645989	0.0530303
chr2:30143407G>A	ALK	40	0	0	0	1	VUS	0	0.783	0.069	0.97	0.981	0.991	0.00645989	0.0530303
chr2:30143408G>C	ALK	40	0	0	0	1	VUS	0	0.844	0.069	0.97	0.981	0.991	0.00645989	0.0530303
chr2:29606672G>T	ALK	403	0	0	0	1	VUS	0	0.83	0.917	1.048	0.797	0.994	0.00425306	0.173913
chr2:29606665T>A	ALK	405	0	0	0	1	LB/B	0	1	0.991	-0.217	0.996	0.934	0.00243075	0.024
chr2:29606666T>A	ALK	405	0	0	0	1	VUS	0	0.835	0.991	1.061	0.992	0.974	0.00243075	0.024
chr2:29606661T>G	ALK	407	0	0	0	1	VUS	0	0.928	0.991	-2.036	1	0.731	0.00041758	0.424658
chr2:29606655T>C	ALK	409	0	0	0	1	VUS	0	0.935	0.991	1.061	0.996	0.934	0.00745014	0.122137
chr2:30143405G>A	ALK	41	0	0	0	1	VUS	0	0.898	0.917	0.97	0.988	0.995	0.00656621	0.0869565
chr2:30143404C>T	ALK	41	0	0	0	1	VUS	0	0.957	0.871	0.867	0.991	0.996	0.00656621	0.0869565
chr2:29606652C>T	ALK	410	0	0	0	1	VUS	0	0.867	0.871	0.935	0.992	0.993	0.00612294	0
chr2:29606651C>T	ALK	410	0	0	0	1	VUS	0	0.955	-0.064	0.935	0.985	0.995	0.00612294	0
chr2:29606645C>T	ALK	412	0	0	0	1	VUS	0	0.893	0.871	0.068	0.987	0.996	0.00283329	0.00847458
chr2:29606645C>A	ALK	412	0	0	0	1	VUS	0	0.884	0.871	0.068	0.987	0.996	0.00283329	0.00847458
chr2:29606646G>A	ALK	412	0	0	0	1	LB/B	0	1	-0.044	1.048	0.987	0.998	0.00283329	0.00847458
chr2:29606643T>C	ALK	413	0	0	0	1	VUS	0	0.85	0.991	1.061	0.993	0.997	0.00779563	0.729508
chr2:29606634C>T	ALK	416	0	0	0	1	VUS	0	0.875	0.871	0.935	0.993	0.999	0.00617026	0.393939
chr2:29606634C>A	ALK	416	0	0	0	1	VUS	0	0.933	0.871	0.935	0.993	0.999	0.00617026	0.393939
chr2:29606633G>A	ALK	416	0	0	0	1	VUS	0	0.932	0.069	1.048	0.99	0.998	0.00617026	0.393939
chr2:29606631C>T	ALK	417	0	0	0	1	VUS	0	0.838	0.871	0.935	0.994	0.998	0.00618125	0
chr2:29606631C>G	ALK	417	0	0	0	1	VUS	0	0.767	0.871	0.935	0.994	0.998	0.00618125	0
chr2:29606626G>T	ALK	418	0	0	0	1	VUS	0	0.826	-0.31	0.154	0.992	1	0.000898791	0.0168067
chr2:30143402C>G	ALK	42	0	0	0	1	VUS	0	0.852	0.871	0.867	0.996	0.998	0.00585483	0.028169
chr2:29606618G>T	ALK	421	0	0	0	1	VUS	0	0.785	0.917	1.048	0.996	1	0.00720906	0
chr2:29606610T>C	ALK	424	0	0	0	1	VUS	0	0.878	0.991	1.061	1	1	0.00796007	0
chr2:29606603C>G	ALK	426	0	0	0	1	LB/B	0	1	0.871	0.935	1	1	0.00628998	0
chr2:29606601C>T	ALK	427	0	0	0	1	VUS	0	0.724	0.871	0.935	0.998	1	0.00625705	0
chr2:29606598C>T	ALK	428	0	0	0	1	VUS	0	0.738	0.871	0.935	0.977	1	0.00592147	0.152672
chr2:29551344G>A	ALK	429	0	0	0	1	VUS	0	0.844	0.067	1.047	0.975	0.996	0.00278945	0
chr2:30143398G>C	ALK	43	0	0	0	1	VUS	0	0.788	0.917	0.97	0.997	0.994	0.00671741	0.0597015
chr2:30143398G>A	ALK	43	0	0	0	1	VUS	0	0.765	0.917	0.97	0.997	0.994	0.00671741	0.0597015
chr2:29551341G>T	ALK	430	0	0	0	1	VUS	0	0.776	0.913	1.047	0.983	0.989	0.00686819	0.088
chr2:29551339G>A	ALK	431	0	0	0	1	VUS	0	0.835	0.913	1.047	0.987	0.985	0.00691721	0.134328
chr2:29551324C>T	ALK	436	0	0	0	1	VUS	0	0.763	0.868	0.934	0.998	0.995	0.00620571	0.078125
chr2:30143395A>C	ALK	44	0	0	0	1	VUS	0	0.826	1.062	1.108	0.997	0.998	0.00884619	0.344538
chr2:30143395A>G	ALK	44	0	0	0	1	VUS	0	0.806	1.062	1.108	0.997	0.998	0.00884619	0.344538
chr2:29551306T>C	ALK	442	0	0	0	1	VUS	0	0.751	0.987	1.059	1	0.989	0.00783994	0.0434783
chr2:30143391G>T	ALK	45	0	0	0	1	VUS	0	0.849	-0.029	0.103	0.997	0.998	0.00116794	0.0378788
chr2:29551254T>C	ALK	459	0	0	0	1	VUS	0	0.732	0.076	-0.219	0.968	0.995	0.000907871	0.0075188
chr2:29551255G>C	ALK	459	0	0	0	1	VUS	0	0.842	-0.048	0.14	0.971	0.996	0.000907871	0.0075188
chr2:29551241C>G	ALK	463	0	0	0	1	VUS	0	0.832	0.005	0.076	0.981	0.998	0.00113317	0.00735294
chr2:29551227C>T	ALK	468	0	0	0	1	VUS	0	0.802	0.868	0.934	0.932	0.995	0.00521821	0.188525
chr2:30143386G>A	ALK	47	0	0	0	1	LB/B	0	1	0.917	0.97	0.989	0.995	0.00658346	0.04
chr2:30143387A>C	ALK	47	0	0	0	1	VUS	0	0.852	1.062	1.108	0.993	0.996	0.00658346	0.04
chr2:29551216G>C	ALK	472	0	0	0	1	VUS	0	0.922	0.035	0.112	0.962	0.993	0.00114319	0.0364964
chr2:29543745T>A	ALK	473	0	0	0	1	VUS	0	0.759	-0.013	0.148	0.06	0.498	6.80654e-05	0
chr2:29543736A>G	ALK	476	0	0	0	1	LB/B	0	1	-0.056	0.117	0.186	0.336	7.69281e-05	0
chr2:29543737C>T	ALK	476	0	0	0	1	VUS	0	0.952	0.871	0.935	0.187	0.36	7.69281e-05	0
chr2:29543731A>T	ALK	478	0	0	0	1	VUS	0	0.839	1.062	1.199	0.667	0.78	0.0033488	0.00763359
chr2:29543728A>G	ALK	479	0	0	0	1	VUS	0	0.786	1.062	1.199	0.913	0.948	0.00736838	0
chr2:30143384G>T	ALK	48	0	0	0	1	VUS	0	0.839	0.917	0.97	0.983	0.997	0.0064916	0.0393701
chr2:29543716C>G	ALK	483	0	0	0	1	VUS	0	0.762	0.871	0.935	0.805	0.892	0.00343814	0.203125
chr2:30143380A>C	ALK	49	0	0	0	1	VUS	0	0.784	1.062	1.108	0.994	1	0.00879181	0.125
chr2:29543689C>G	ALK	492	0	0	0	1	VUS	0	0.944	0.008	0.077	0.119	0.054	5.2359e-05	0.0229008
chr2:29543676G>A	ALK	496	0	0	0	1	VUS	0	0.906	0.917	1.048	0.012	0.322	0.000303194	0.0757576
chr2:29543674G>A	ALK	497	0	0	0	1	VUS	0	0.929	0.917	1.048	0.007	0.275	0.000287492	0.113821
chr2:29543671T>A	ALK	498	0	0	0	1	VUS	0	0.993	0.042	-0.217	0.002	0.007	2.95506e-05	0
chr2:29543667G>A	ALK	499	0	0	0	1	VUS	0	0.756	0.917	1.048	0.057	0.015	0.000262974	0.015873
chr2:29543667G>T	ALK	499	0	0	0	1	VUS	0	0.758	0.917	1.048	0.057	0.015	0.000262974	0.015873
chr2:30143513C>T	ALK	5	0	0	0	1	VUS	0	0.948	0.033	0.867	0.061	0.011	8.91295e-05	0
chr2:30143377T>C	ALK	50	0	0	0	1	VUS	0	0.853	0.991	0.982	0.999	1	0.00740981	0.338235
chr2:29543663T>G	ALK	500	0	0	0	1	VUS	0	0.983	-1.062	0.066	0.087	0.148	1.67486e-05	0.00769231
chr2:29543661C>A	ALK	501	0	0	0	1	VUS	0	0.73	0.871	0.935	0.262	0.251	0.000476364	0
chr2:29543656C>T	ALK	503	0	0	0	1	VUS	0	0.977	0.871	-0.334	0.252	0.11	0.000134692	0.00763359
chr2:29543652C>T	ALK	504	0	0	0	1	VUS	0	0.937	-0.041	0.935	0.118	0.06	0.000106093	0
chr2:29543649G>A	ALK	505	0	0	0	1	VUS	0	0.933	0.069	1.048	0.067	0.037	0.000112758	0
chr2:29543646A>G	ALK	506	0	0	0	1	VUS	0	0.968	1.062	-0.132	0.038	0.003	0.000102257	0
chr2:29543647G>C	ALK	506	0	0	0	1	VUS	0	0.972	0.069	1.048	0.039	0.009	0.000102257	0
chr2:29543638C>G	ALK	509	0	0	0	1	VUS	0	0.84	-0.041	0.935	0.148	0.013	0.000110339	0.00714286
chr2:30143375T>C	ALK	51	0	0	0	1	VUS	0	0.734	0.991	0.982	1	1	0.00742926	0.25
chr2:29543635G>A	ALK	510	0	0	0	1	LB/B	0	1	0.917	0.127	0.128	0.002	2.30263e-06	0
chr2:29543634C>T	ALK	510	0	0	0	1	VUS	0	0.991	-0.595	-2.588	0.082	0	2.30263e-06	0
chr2:29543620G>C	ALK	515	0	0	0	1	VUS	0	0.921	0.917	-0.332	0.639	0.024	0.000365705	0.0078125
chr2:29541270T>C	ALK	516	0	0	0	1	VUS	0	0.92	-0.068	0.078	0.228	0.061	6.49015e-05	0.0136054
chr2:29541265C>G	ALK	518	0	0	0	1	VUS	0	0.749	0.033	0.935	0.079	0.032	0.000101023	0
chr2:29541256G>A	ALK	521	0	0	0	1	VUS	0	0.894	0.069	1.048	0.103	0.893	0.000256851	0
chr2:29541252C>A	ALK	522	0	0	0	1	VUS	0	0.902	0.033	0.935	0.132	0.993	0.000263173	0.0152672
chr2:29541253T>A	ALK	522	0	0	0	1	VUS	0	0.955	0.033	0.935	0.132	0.993	0.000263173	0.0152672
chr2:29541252C>T	ALK	522	0	0	0	1	VUS	0	0.837	0.991	1.061	0.134	0.991	0.000263173	0.0152672
chr2:29541253T>C	ALK	522	0	0	0	1	VUS	0	0.914	0.991	1.061	0.134	0.991	0.000263173	0.0152672
chr2:29541249G>A	ALK	523	0	0	0	1	VUS	0	0.806	0.917	1.048	0.136	0.994	0.000744849	0.00826446
chr2:29541246G>C	ALK	524	0	0	0	1	VUS	0	0.971	-0.044	1.048	0.074	0.952	0.00022213	0
chr2:29541237G>C	ALK	527	0	0	0	1	VUS	0	0.819	-0.716	0.154	0	0.037	1.8832e-05	0.0163934
chr2:29541235C>T	ALK	528	0	0	0	1	VUS	0	0.998	-1.783	-1.983	0.001	0.001	9.08303e-07	0
chr2:29541232A>C	ALK	529	0	0	0	1	VUS	0	0.979	0.02	-0.243	0.033	0.001	3.04729e-05	0
chr2:30143368C>T	ALK	53	0	0	0	1	VUS	0	0.969	0.871	0.867	0.999	1	0.00591112	0.105691
chr2:29541229C>G	ALK	530	0	0	0	1	VUS	0	0.968	0.871	-0.358	0.181	0.041	0.000103097	0
chr2:29541228T>C	ALK	530	0	0	0	1	VUS	0	0.962	0.991	1.061	0.242	0.235	0.000103097	0
chr2:29541226T>C	ALK	531	0	0	0	1	VUS	0	0.944	0.037	0.144	0.268	0.32	0.00010642	0
chr2:29541224A>C	ALK	531	0	0	0	1	VUS	0	0.978	1.062	-0.27	0.3	0.351	0.00010642	0
chr2:29541216A>G	ALK	534	0	0	0	1	VUS	0	0.91	1.062	1.199	0.775	0.906	0.00495022	0
chr2:29541204G>A	ALK	538	0	0	0	1	VUS	0	0.894	0.069	1.048	0.853	0.776	0.00168295	0
chr2:29541195G>T	ALK	541	0	0	0	1	VUS	0	0.856	0.917	1.048	0.987	0.623	0.00511874	0.112903
chr2:29541192G>A	ALK	542	0	0	0	1	VUS	0	0.712	0.917	1.048	0.995	0.679	0.00548117	0.242188
chr2:29541189A>T	ALK	543	0	0	0	1	VUS	0	0.896	1.062	1.199	0.997	0.848	0.00843917	0.075188
chr2:29541182G>C	ALK	545	0	0	0	1	VUS	0	0.95	-0.029	0.154	0.988	0.989	0.000534274	0
chr2:29541183C>T	ALK	545	0	0	0	1	VUS	0	0.985	-0.75	0.125	0.985	0.984	0.000534274	0
chr2:29541180G>C	ALK	546	0	0	0	1	VUS	0	0.77	0.917	1.048	0.997	0.998	0.00721579	0.032
chr2:30143362G>T	ALK	55	0	0	0	1	VUS	0	0.771	0.917	0.97	0.996	0.998	0.0067225	0.195652
chr2:30143363C>A	ALK	55	0	0	0	1	VUS	0	0.904	0.871	0.867	0.998	0.999	0.0067225	0.195652
chr2:29519923G>A	ALK	550	0	0	0	1	LB/B	0	1	0.917	0.953	0.922	0.97	0.0053262	0.0387597
chr2:29519919C>T	ALK	551	0	0	0	1	VUS	0	0.939	0.033	0.852	0.964	0.983	0.0021791	0.0305344
chr2:29519915C>T	ALK	552	0	0	0	1	VUS	0	0.848	0.871	0.852	0.994	0.998	0.0057482	0.104
chr2:29519908G>A	ALK	555	0	0	0	1	VUS	0	0.866	0.917	0.953	0.998	1	0.00666941	0.008
chr2:29519901C>T	ALK	557	0	0	0	1	VUS	0	0.955	-0.275	0.007	0.831	0.995	0.000533449	0.0384615
chr2:29519902G>C	ALK	557	0	0	0	1	VUS	0	0.892	-0.275	0.007	0.831	0.995	0.000533449	0.0384615
chr2:29519901C>A	ALK	557	0	0	0	1	VUS	0	0.746	0.917	0.953	0.897	0.996	0.000533449	0.0384615
chr2:29519902G>A	ALK	557	0	0	0	1	VUS	0	0.839	0.917	0.953	0.897	0.996	0.000533449	0.0384615
chr2:29519896C>T	ALK	559	0	0	0	1	VUS	0	0.942	-0.058	0.852	0.657	0.997	0.000891883	0.0681818
chr2:29519889C>T	ALK	561	0	0	0	1	VUS	0	0.949	-0.501	0.852	0.612	0.999	0.000497976	0
chr2:29519889C>G	ALK	561	0	0	0	1	VUS	0	0.881	-0.501	0.852	0.612	0.999	0.000497976	0
chr2:29519881C>G	ALK	564	0	0	0	1	VUS	0	0.916	0.871	0.852	0.907	0.994	0.00455811	0.130081
chr2:29519881C>T	ALK	564	0	0	0	1	VUS	0	0.95	0.871	0.852	0.907	0.994	0.00455811	0.130081
chr2:29519872C>T	ALK	567	0	0	0	1	VUS	0	0.952	0.033	-0.005	0.979	0.997	0.00846848	0
chr2:29519871A>C	ALK	567	0	0	0	1	VUS	0	0.876	1.062	1.088	0.987	0.998	0.00846848	0
chr2:29519869G>T	ALK	568	0	0	0	1	VUS	0	0.895	0.917	0.079	0.99	0.998	0.00303114	0.0165289
chr2:29519866C>T	ALK	569	0	0	0	1	VUS	0	0.923	0.033	0.852	0.987	0.999	0.00234691	0
chr2:29519861C>A	ALK	570	0	0	0	1	VUS	0	0.839	0.871	0.852	1	0.998	0.00583948	0.0683761
chr2:29519858G>C	ALK	571	0	0	0	1	VUS	0	0.833	0.069	0.953	1	0.98	0.002712	0.2
chr2:29519853G>A	ALK	573	0	0	0	1	VUS	0	0.712	0.917	0.953	0.998	0.673	0.00505779	0.016
chr2:29519853G>T	ALK	573	0	0	0	1	VUS	0	0.792	0.917	0.953	0.998	0.673	0.00505779	0.016
chr2:29519851C>G	ALK	574	0	0	0	1	LB/B	0	1	0.871	0.852	0.997	0.396	0.0034795	0.0615385
chr2:29519846C>G	ALK	575	0	0	0	1	VUS	0	0.932	0.871	0.852	0.997	0.224	0.00300723	0.0757576
chr2:29519843C>A	ALK	576	0	0	0	1	VUS	0	0.82	-0.032	-0.537	0.983	0.162	0.000313878	0.023622
chr2:29519842G>T	ALK	577	0	0	0	1	VUS	0	0.915	0.917	0.953	0.979	0.167	0.00313353	0.0327869
chr2:29519842G>C	ALK	577	0	0	0	1	VUS	0	0.794	0.917	0.953	0.979	0.167	0.00313353	0.0327869
chr2:29519838C>A	ALK	578	0	0	0	1	VUS	0	0.92	0.871	0.017	0.807	0.145	0.000818004	0.04
chr2:30143354A>G	ALK	58	0	0	0	1	VUS	0	0.762	1.062	1.108	0.987	0.997	0.00861034	0.128378
chr2:29519831C>T	ALK	580	0	0	0	1	VUS	0	0.96	-1.501	-0.035	0.326	0.303	2.07109e-05	0
chr2:29519830C>A	ALK	581	0	0	0	1	VUS	0	0.927	0.033	0.852	0.448	0.539	0.000382954	0
chr2:29519822A>T	ALK	583	0	0	0	1	VUS	0	0.949	0.126	-0.243	0.705	0.423	0.000287701	0.00714286
chr2:29519824G>A	ALK	583	0	0	0	1	VUS	0	0.918	0.069	0.953	0.734	0.671	0.000287701	0.00714286
chr2:29519818C>T	ALK	585	0	0	0	1	VUS	0	0.959	0.871	0.852	0.664	0.069	0.00109591	0.00735294
chr2:29519814G>A	ALK	586	0	0	0	1	VUS	0	0.953	-0.045	0.953	0.566	0.011	9.34387e-05	0
chr2:29519814G>T	ALK	586	0	0	0	1	VUS	0	0.944	-0.045	0.953	0.566	0.011	9.34387e-05	0
chr2:29519815C>T	ALK	586	0	0	0	1	VUS	0	0.946	0.021	-0.674	0.597	0.012	9.34387e-05	0
chr2:29519811T>C	ALK	587	0	0	0	1	VUS	0	0.924	0.079	-0.333	0.567	0.011	0.000123768	0.0300752
chr2:29519805C>T	ALK	589	0	0	0	1	VUS	0	0.83	0.871	0.852	0.945	0.728	0.00402082	0
chr2:29519805C>A	ALK	589	0	0	0	1	VUS	0	0.825	0.871	0.852	0.945	0.728	0.00402082	0
chr2:29519805C>G	ALK	589	0	0	0	1	VUS	0	0.857	0.871	0.852	0.945	0.728	0.00402082	0
chr2:30143351C>A	ALK	59	0	0	0	1	VUS	0	0.916	0.033	0.867	0.914	0.979	0.00192882	0.0409836
chr2:29519789C>G	ALK	594	0	0	0	1	VUS	0	0.824	0.033	0.007	0.693	0.713	0.000403069	0.0078125
chr2:29519784A>G	ALK	596	0	0	0	1	VUS	0	0.969	-0.362	0.076	0.549	0.433	0.000152326	0.00833333
chr2:29519783C>T	ALK	596	0	0	0	1	VUS	0	0.944	-0.392	-0.674	0.561	0.388	0.000152326	0.00833333
chr2:29519781A>G	ALK	597	0	0	0	1	VUS	0	0.873	1.062	1.088	0.667	0.381	0.00216537	0
chr2:29519777C>A	ALK	598	0	0	0	1	VUS	0	0.762	0.033	0.016	0.748	0.229	0.000311244	0
chr2:30143348C>T	ALK	60	0	0	0	1	VUS	0	0.854	0.871	0.025	0.916	0.935	0.00214868	0.0145985
chr2:29519773G>A	ALK	600	0	0	0	1	VUS	0	0.733	0.917	0.953	0.876	0.181	0.00241757	0.208633
chr2:29519767C>T	ALK	602	0	0	0	1	VUS	0	0.958	0.871	0.852	0.983	0.206	0.00285446	0.092437
chr2:29519765A>C	ALK	602	0	0	0	1	VUS	0	0.985	0.11	-2.469	0.986	0.155	0.00285446	0.092437
chr2:29498360A>T	ALK	607	0	0	0	1	VUS	0	0.796	1.062	1.088	0.985	0.965	0.00819291	0.193548
chr2:29498355G>C	ALK	609	0	0	0	1	VUS	0	0.908	0.917	0.079	0.993	0.839	0.00266964	0.0155039
chr2:29498347C>A	ALK	611	0	0	0	1	VUS	0	0.959	-0.923	-1.101	0.869	0.158	5.51991e-05	0
chr2:29498346C>T	ALK	612	0	0	0	1	VUS	0	0.958	0.871	0.852	0.865	0.164	0.00201847	0.140351
chr2:29498343C>T	ALK	613	0	0	0	1	VUS	0	0.956	-0.379	0.024	0.814	0.149	0.000225998	0.00813008
chr2:29498339C>A	ALK	614	0	0	0	1	VUS	0	0.847	0.871	0.852	0.928	0.478	0.00311053	0.00854701
chr2:29498336C>A	ALK	615	0	0	0	1	VUS	0	0.806	0.871	0.852	0.938	0.534	0.00334883	0.0633803
chr2:29498331G>T	ALK	617	0	0	0	1	VUS	0	0.962	-0.044	0.075	0.849	0.41	0.000460407	0.0555556
chr2:29498328C>T	ALK	618	0	0	0	1	VUS	0	0.766	0.871	0.852	0.956	0.809	0.00443285	0.151515
chr2:30143341G>A	ALK	62	0	0	0	1	VUS	0	0.855	0.917	0.97	0.976	0.996	0.00636806	0.016129
chr2:29498321C>G	ALK	620	0	0	0	1	VUS	0	0.831	0.871	0.852	0.983	0.991	0.00555155	0.344262
chr2:29498313C>T	ALK	623	0	0	0	1	VUS	0	0.849	0.033	0.852	0.986	0.961	0.00226643	0
chr2:29498309G>A	ALK	624	0	0	0	1	VUS	0	0.823	-0.023	0.017	0.991	0.94	0.00102101	0
chr2:29498310C>G	ALK	624	0	0	0	1	VUS	0	0.751	0.871	0.852	0.99	0.955	0.00102101	0
chr2:29498305A>C	ALK	625	0	0	0	1	VUS	0	0.768	1.062	-0.259	1	0.945	0.00257461	0.03125
chr2:29498298T>C	ALK	628	0	0	0	1	VUS	0	0.85	0.991	0.084	0.996	0.945	0.0031956	0.00854701
chr2:29498288C>T	ALK	631	0	0	0	1	VUS	0	0.854	0.871	0.852	1	1	0.00584937	0.015748
chr2:29498082C>T	ALK	642	0	0	0	1	VUS	0	0.747	0.871	0.852	0.888	0.668	0.00328916	0.503759
chr2:29498063G>A	ALK	648	0	0	0	1	LB/B	0	1	-0.045	0.079	0.448	0.254	0.000140206	0.00806452
chr2:29498044G>T	ALK	654	0	0	0	1	VUS	0	0.781	-0.327	-0.06	0.99	0.997	0.000725682	0.0578512
chr2:29498029G>C	ALK	659	0	0	0	1	VUS	0	0.957	0.069	0.953	0.968	1	0.00253544	0.0294118
chr2:29498030T>C	ALK	659	0	0	0	1	VUS	0	0.906	0.991	0.964	0.98	1	0.00253544	0.0294118
chr2:29498028G>C	ALK	660	0	0	0	1	VUS	0	0.826	0.917	0.953	0.904	0.998	0.00520203	0.0615385
chr2:29498023G>T	ALK	661	0	0	0	1	VUS	0	0.927	-0.045	0.953	0.722	0.954	0.0011309	0
chr2:29498017C>A	ALK	663	0	0	0	1	VUS	0	0.91	-0.67	-0.019	0.248	0.257	3.94009e-05	0
chr2:29498010G>A	ALK	666	0	0	0	1	VUS	0	0.922	-0.449	0.091	0.085	0.002	2.86649e-05	0
chr2:29498007C>T	ALK	667	0	0	0	1	VUS	0	0.867	-0.712	-0.679	0.039	0	9.75683e-06	0
chr2:29498006C>T	ALK	667	0	0	0	1	VUS	0	0.927	0.033	-0.005	0.036	0.002	9.75683e-06	0
chr2:29498004C>T	ALK	668	0	0	0	1	VUS	0	0.932	0.033	0.852	0.028	0.004	8.01407e-05	0
chr2:29497995G>A	ALK	671	0	0	0	1	LB/B	0	1	-0.064	-0.414	0.009	0.001	2.25234e-05	0
chr2:29497995G>T	ALK	671	0	0	0	1	VUS	0	0.796	-0.064	-0.414	0.009	0.001	2.25234e-05	0
chr2:29497994G>A	ALK	671	0	0	0	1	VUS	0	0.789	-0.045	0.953	0.009	0.002	2.25234e-05	0
chr2:29497990T>A	ALK	672	0	0	0	1	VUS	0	0.898	0.991	0.084	0.096	0.011	0.000134421	0.00826446
chr2:29497988T>C	ALK	673	0	0	0	1	VUS	0	0.909	0.018	0.025	0.134	0.03	5.15248e-05	0
chr2:29497985G>T	ALK	674	0	0	0	1	VUS	0	0.814	0.069	0.064	0.272	0.179	9.195e-05	0.115385
chr2:29497983G>A	ALK	675	0	0	0	1	VUS	0	0.93	0.917	0.953	0.496	0.464	0.0011289	0
chr2:30143324C>A	ALK	68	0	0	0	1	VUS	0	0.948	0.871	0.867	0.998	0.998	0.00588566	0.100719
chr2:30143324C>G	ALK	68	0	0	0	1	VUS	0	0.84	0.871	0.867	0.998	0.998	0.00588566	0.100719
chr2:29497967G>A	ALK	680	0	0	0	1	LB/B	0	1	0.917	0.953	1	0.995	0.00667623	0.155556
chr2:29497965C>T	ALK	681	0	0	0	1	VUS	0	0.845	0.871	0.852	0.999	0.992	0.00579468	0.225806
chr2:30143320C>T	ALK	69	0	0	0	1	VUS	0	0.846	0.871	0.867	0.999	1	0.00591112	0.103704
chr2:30143321G>A	ALK	69	0	0	0	1	VUS	0	0.773	0.917	0.97	1	1	0.00591112	0.103704
chr2:29474095G>A	ALK	694	0	0	0	1	VUS	0	0.863	0.917	0.135	0.99	0.29	0.00174567	0
chr2:30143318C>T	ALK	70	0	0	0	1	VUS	0	0.935	0.871	0.867	0.999	1	0.00591112	0.0827068
chr2:29474058T>C	ALK	706	0	0	0	1	VUS	0	0.85	-0.243	-0.235	0.994	0.997	0.000686786	0.226562
chr2:29474048G>T	ALK	709	0	0	0	1	LB/B	0	1	0.917	1.036	1	0.999	0.00720298	0.238462
chr2:29474049T>C	ALK	709	0	0	0	1	VUS	0	0.727	0.991	1.049	1	1	0.00720298	0.238462
chr2:29474020G>A	ALK	719	0	0	0	1	VUS	0	0.857	-0.044	1.036	0.884	0.943	0.00184948	0.00714286
chr2:29473981C>T	ALK	732	0	0	0	1	VUS	0	0.855	0.871	0.064	1	0.994	0.00291673	0.015625
chr2:29462691G>A	ALK	737	0	0	0	1	LB/B	0	1	0.917	1.048	0.989	0.568	0.00491162	0.031746
chr2:29462689C>T	ALK	738	0	0	0	1	VUS	0	0.856	0.871	0.935	0.993	0.687	0.0047385	0.00806452
chr2:30143305G>A	ALK	74	0	0	0	1	VUS	0	0.921	0.069	0.97	0.172	0.483	0.000203013	0.037594
chr2:29462679G>C	ALK	741	0	0	0	1	VUS	0	0.744	0.917	1.048	0.997	0.81	0.00615572	0.33913
chr2:29462665C>T	ALK	746	0	0	0	1	VUS	0	0.76	0.871	0.935	0.997	1	0.00624065	0.0289855
chr2:29462658T>G	ALK	748	0	0	0	1	VUS	0	0.921	0.991	1.061	1	1	0.00796007	0
chr2:29462658T>C	ALK	748	0	0	0	1	VUS	0	0.802	0.991	1.061	1	1	0.00796007	0
chr2:30143302G>A	ALK	75	0	0	0	1	VUS	0	0.958	-0.473	0.029	0.066	0.007	2.52777e-05	0
chr2:30143302G>T	ALK	75	0	0	0	1	VUS	0	0.989	-0.473	0.029	0.066	0.007	2.52777e-05	0
chr2:29462643C>T	ALK	753	0	0	0	1	VUS	0	0.92	0.871	0.935	1	1	0.00628998	0
chr2:29462644G>A	ALK	753	0	0	0	1	VUS	0	0.724	-0.045	1.048	0.999	1	0.00628998	0
chr2:29462641A>T	ALK	754	0	0	0	1	VUS	0	0.859	1.062	1.199	1	0.999	0.00966054	0
chr2:29462638G>T	ALK	755	0	0	0	1	VUS	0	0.847	0.917	1.048	0.999	0.996	0.00787182	0.0833333
chr2:29462637T>A	ALK	755	0	0	0	1	VUS	0	0.76	0.991	1.061	0.998	0.993	0.00787182	0.0833333
chr2:29462632C>T	ALK	757	0	0	0	1	VUS	0	0.872	0.871	0.935	0.998	0.998	0.00624648	0
chr2:29462631A>G	ALK	757	0	0	0	1	VUS	0	0.816	1.062	1.199	0.999	1	0.00624648	0
chr2:29462626C>T	ALK	759	0	0	0	1	VUS	0	0.825	0.871	0.935	0.998	0.998	0.00624648	0
chr2:29462620C>T	ALK	761	0	0	0	1	VUS	0	0.771	0.871	0.935	0.998	1	0.00625705	0
chr2:29462617T>C	ALK	762	0	0	0	1	VUS	0	0.977	0.079	0.11	0.997	0.999	0.00131748	0.00704225
chr2:29462616A>T	ALK	762	0	0	0	1	VUS	0	0.83	1.062	1.199	0.998	1	0.00131748	0.00704225
chr2:29462615G>C	ALK	762	0	0	0	1	VUS	0	0.835	0.917	1.048	0.999	0.999	0.00131748	0.00704225
chr2:29462599C>T	ALK	768	0	0	0	1	VUS	0	0.91	0.871	0.935	0.411	0.118	0.000630418	0.00787402
chr2:29462591C>T	ALK	770	0	0	0	1	VUS	0	0.962	-1.439	-2.158	0.16	0.042	1.76201e-06	0
chr2:30143293G>C	ALK	78	0	0	0	1	VUS	0	0.942	0.917	0.084	0.065	0.101	0.000123698	0.017094
chr2:29462547C>T	ALK	785	0	0	0	1	VUS	0	0.918	0.871	0.935	0.987	0.87	0.00544591	0.0503597
chr2:29462548T>C	ALK	785	0	0	0	1	VUS	0	0.923	0.991	-0.245	0.993	0.882	0.00544591	0.0503597
chr2:29456562T>G	ALK	786	0	0	0	1	VUS	0	0.851	0.054	0.144	0.898	0.996	0.00101576	0
chr2:29456557G>T	ALK	787	0	0	0	1	VUS	0	0.968	0.069	0.135	0.85	0.986	0.000894345	0.00714286
chr2:29456559T>C	ALK	787	0	0	0	1	VUS	0	0.902	0.991	1.061	0.88	0.997	0.000894345	0.00714286
chr2:30143289C>A	ALK	79	0	0	0	1	VUS	0	0.94	0.033	0.016	0.033	0.077	4.13955e-05	0
chr2:29456544T>C	ALK	792	0	0	0	1	VUS	0	0.888	0.991	1.061	1	1	0.00796007	0
chr2:29456534A>G	ALK	795	0	0	0	1	VUS	0	0.919	1.062	1.199	0.989	0.918	0.0087669	0.0839161
chr2:30143502C>A	ALK	8	0	0	0	1	VUS	0	0.835	0.871	0.867	0.533	0.314	0.000967923	0
chr2:29456517T>C	ALK	801	0	0	0	1	VUS	0	0.959	0.991	1.061	1	0.999	0.00795335	0.00813008
chr2:29456501C>T	ALK	806	0	0	0	1	VUS	0	0.887	0.871	0.07	0.99	0.867	0.00677727	0.260163
chr2:29456501C>A	ALK	806	0	0	0	1	VUS	0	0.913	0.871	0.07	0.99	0.867	0.00677727	0.260163
chr2:29456502G>A	ALK	806	0	0	0	1	VUS	0	0.833	0.917	1.048	0.995	0.93	0.00677727	0.260163
chr2:29456487C>T	ALK	811	0	0	0	1	VUS	0	0.74	0.871	0.935	0.993	0.901	0.00567944	0.109375
chr2:29456483T>C	ALK	812	0	0	0	1	VUS	0	0.814	0.991	1.061	0.996	0.967	0.00766066	0.298507
chr2:29456475C>A	ALK	815	0	0	0	1	VUS	0	0.807	0.871	0.935	1	0.997	0.00627405	0.226891
chr2:30143282C>T	ALK	82	0	0	0	1	VUS	0	0.965	0.871	0.867	0.006	0.021	0.000187693	0.162791
chr2:29456439C>T	ALK	827	0	0	0	1	VUS	0	0.982	0.033	0.935	0.996	0.995	0.00257617	0.0526316
chr2:29456438A>G	ALK	827	0	0	0	1	VUS	0	0.734	1.062	1.199	0.995	0.991	0.00257617	0.0526316
chr2:30143278C>A	ALK	83	0	0	0	1	VUS	0	0.93	0.033	0.016	0.003	0.005	3.59701e-05	0
chr2:29455314T>A	ALK	830	0	0	0	1	VUS	0	0.956	0.991	1.061	0.909	0.999	0.00626488	0.177778
chr2:29455313A>G	ALK	830	0	0	0	1	VUS	0	0.886	1.062	1.199	0.916	0.999	0.00626488	0.177778
chr2:29455301A>T	ALK	834	0	0	0	1	VUS	0	0.915	1.062	1.199	0.637	0.719	0.00293845	0.0234375
chr2:29455298G>A	ALK	835	0	0	0	1	VUS	0	0.816	0.917	1.048	0.609	0.649	0.00193462	0.10687
chr2:29455299G>A	ALK	835	0	0	0	1	VUS	0	0.756	0.917	1.048	0.626	0.7	0.00193462	0.10687
chr2:29455287T>C	ALK	839	0	0	0	1	VUS	0	0.895	0.991	0.122	0.978	0.966	0.00320767	0
chr2:29455259G>A	ALK	848	0	0	0	1	VUS	0	0.756	0.917	1.048	0.997	0.998	0.00721579	0.0486111
chr2:30143272G>A	ALK	85	0	0	0	1	VUS	0	0.966	0.034	0.103	0.014	0.002	3.99179e-05	0
chr2:29455254C>T	ALK	850	0	0	0	1	VUS	0	0.955	0.871	0.935	0.996	0.995	0.00619804	0.263566
chr2:29455254C>G	ALK	850	0	0	0	1	VUS	0	0.953	0.871	0.935	0.996	0.995	0.00619804	0.263566
chr2:29455250G>T	ALK	851	0	0	0	1	VUS	0	0.79	0.917	1.048	1	1	0.00728507	0
chr2:29455248T>C	ALK	852	0	0	0	1	VUS	0	0.884	0.991	1.061	1	1	0.00796007	0
chr2:29455242C>T	ALK	854	0	0	0	1	VUS	0	0.891	0.871	0.935	0.998	0.997	0.0062412	0.0137931
chr2:29455233G>A	ALK	857	0	0	0	1	VUS	0	0.71	0.917	1.048	1	1	0.00728507	0
chr2:30143268C>G	ALK	86	0	0	0	1	VUS	0	0.793	0.871	0.867	0.069	0.025	0.000222419	0.00806452
chr2:30143270C>T	ALK	86	0	0	0	1	VUS	0	0.976	0.871	0.867	0.097	0.037	0.000222419	0.00806452
chr2:29455223C>T	ALK	860	0	0	0	1	VUS	0	0.885	0.871	-0.343	1	0.992	0.00203673	0.1
chr2:29455203C>T	ALK	867	0	0	0	1	VUS	0	0.787	0.871	0.935	0.996	0.042	0.00276444	0.125
chr2:29455173C>T	ALK	877	0	0	0	1	VUS	0	0.781	0.871	0.044	0.998	0.996	0.00285576	0
chr2:29455173C>A	ALK	877	0	0	0	1	VUS	0	0.737	0.871	0.044	0.998	0.996	0.00285576	0
chr2:30143264G>T	ALK	88	0	0	0	1	VUS	0	0.946	0.917	0.056	0.065	0.001	0.000110844	0
chr2:29451912C>T	ALK	885	0	0	0	1	VUS	0	0.85	0.871	0.935	1	1	0.00628998	0
chr2:29451908T>A	ALK	886	0	0	0	1	VUS	0	0.921	0.991	1.061	1	1	0.00796007	0
chr2:29451898C>G	ALK	889	0	0	0	1	VUS	0	0.862	0.871	0.935	1	1	0.00966869	0
chr2:29451898C>A	ALK	889	0	0	0	1	VUS	0	0.862	0.871	0.935	1	1	0.00966869	0
chr2:29451899A>G	ALK	889	0	0	0	1	VUS	0	0.732	1.062	1.199	1	1	0.00966869	0
chr2:30143260C>G	ALK	89	0	0	0	1	VUS	0	0.965	0.871	0.867	0.036	0.005	0.00020042	0
chr2:30143499GA>CG	ALK	9	0	0	0	1	VUS	0	0.725	NA	NA	NA	NA	NA	NA
chr2:29451853A>T	ALK	904	0	0	0	1	VUS	0	0.842	1.062	1.199	1	1	0.00966869	0
chr2:29451855G>A	ALK	904	0	0	0	1	VUS	0	0.792	0.917	1.048	1	1	0.00966869	0
chr2:29451833T>C	ALK	911	0	0	0	1	VUS	0	0.932	0.991	1.061	1	1	0.00796007	0
chr2:29451834T>G	ALK	911	0	0	0	1	VUS	0	0.899	0.991	1.061	1	1	0.00796007	0
chr2:29451811T>A	ALK	918	0	0	0	1	VUS	0	0.848	0.991	1.061	1	1	0.00796007	0
chr2:30143251G>A	ALK	92	0	0	0	1	VUS	0	0.907	0.917	0.97	0.051	0.003	0.000239213	0
chr2:29451802G>C	ALK	921	0	0	0	1	LB/B	0	1	0.917	1.048	1	1	0.00728507	0
chr2:29451779G>A	ALK	929	0	0	0	1	VUS	0	0.814	0.917	1.048	1	0.999	0.00727891	0
chr2:29451779G>C	ALK	929	0	0	0	1	VUS	0	0.824	0.917	1.048	1	0.999	0.00727891	0
chr2:29451752A>G	ALK	938	0	0	0	1	VUS	0	0.8	1.062	1.199	1	1	0.00966869	0
chr2:30143246C>G	ALK	94	0	0	0	1	VUS	0	0.874	0.871	0.867	0.184	0.036	0.000304162	0
chr2:30143246C>A	ALK	94	0	0	0	1	VUS	0	0.829	0.871	0.867	0.184	0.036	0.000304162	0
chr2:30143244G>C	ALK	94	0	0	0	1	VUS	0	0.883	-0.029	-0.737	0.199	0.054	0.000304162	0
chr2:29450532T>C	ALK	941	0	0	0	1	VUS	0	0.958	0.991	0.964	0.997	0.968	0.0070625	0.254386
chr2:29450533T>G	ALK	941	0	0	0	1	VUS	0	0.917	0.991	0.084	0.997	0.966	0.0070625	0.254386
chr2:29450530C>T	ALK	942	0	0	0	1	VUS	0	0.846	0.871	0.013	0.995	0.965	0.00268564	0.035461
chr2:29450518T>C	ALK	946	0	0	0	1	VUS	0	0.933	0.991	0.964	1	1	0.00731331	0.150794
chr2:29450512G>A	ALK	948	0	0	0	1	VUS	0	0.891	0.917	0.953	1	0.999	0.00669883	0.0769231
chr2:29450497C>T	ALK	953	0	0	0	1	VUS	0	0.828	0.871	0.852	1	0.977	0.00573666	0.0491803
chr2:29450488C>T	ALK	956	0	0	0	1	VUS	0	0.962	0.871	0.852	1	0.979	0.00574638	0.0530303
chr2:30143240C>T	ALK	96	0	0	0	1	VUS	0	0.956	-0.058	0.867	0.171	0.193	0.00012643	0
chr2:29449909C>A	ALK	982	0	0	0	1	VUS	0	0.867	0.871	0.807	0.999	0.999	0.00560396	0.96
chr2:29449905A>G	ALK	984	0	0	0	1	VUS	0	0.814	1.062	1.028	0.999	0.995	0.00827193	0.580645
chr2:29449876G>T	ALK	993	0	0	0	1	VUS	0	0.746	0.069	0.902	0.998	0.998	0.00261932	0.127119
chr11:108098352A>G	ATM	1	0	0	0	1	LP/P	1	1	1.062	1.199	0.979	0.998	0.0461314	0.372093
chr11:108098352A>C	ATM	1	0	0	0	1	LP/P	1	1	1.062	1.199	0.979	0.998	0.0461314	0.372093
chr11:108098353T>C	ATM	1	0	0	0	1	LP/P	1	1	0.991	1.061	0.99	1	0.0461314	0.372093
chr11:108098354G>A	ATM	1	0	0	0	1	LP/P	1	1	0.917	1.048	0.994	1	0.0461314	0.372093
chr11:108098379A>G	ATM	10	0	0	0	1	VUS	0	0.978	0.02	0.229	0.973	0.996	0.00671494	0.0347826
chr11:108142055A>T	ATM	1000	0	0	0	1	VUS	0	0.754	1.062	1.199	0.574	0.973	0.015986	0.0149254
chr11:108142060G>C	ATM	1002	0	0	0	1	VUS	0	0.88	-0.033	0.097	0.434	0.986	0.0013576	0.00854701
chr11:108142063C>G	ATM	1003	0	0	0	1	VUS	0	0.87	0.871	0.935	0.362	0.982	0.00602671	0.0208333
chr11:108142064A>T	ATM	1003	0	0	0	1	VUS	0	0.782	1.062	1.199	0.31	0.975	0.00602671	0.0208333
chr11:108142067G>A	ATM	1004	0	0	0	1	VUS	0	0.93	-0.044	1.048	0.058	0.924	0.00108963	0
chr11:108142067G>C	ATM	1004	0	0	0	1	VUS	0	0.844	-0.044	1.048	0.058	0.924	0.00108963	0
chr11:108142069A>C	ATM	1005	0	0	0	1	VUS	0	0.929	1.062	1.199	0.047	0.789	0.00344181	0.232558
chr11:108142073T>C	ATM	1006	0	0	0	1	VUS	0	0.896	0.079	1.061	0.032	0.483	0.000804993	0.102941
chr11:108142077C>G	ATM	1007	0	0	0	1	VUS	0	0.825	-0.275	-0.916	0.027	0.252	7.89625e-05	0
chr11:108142081G>C	ATM	1009	0	0	0	1	VUS	0	0.746	0.917	1.048	0.372	0.417	0.0044431	0
chr11:108100020G>A	ATM	101	0	0	0	1	VUS	0	0.932	0.917	1.048	1	1	0.0370641	0
chr11:108142088C>T	ATM	1011	0	0	0	1	VUS	0	0.802	0.871	0.935	0.925	0.863	0.0320101	0.00769231
chr11:108142088C>G	ATM	1011	0	0	0	1	VUS	0	0.779	0.871	0.935	0.925	0.863	0.0320101	0.00769231
chr11:108142088C>A	ATM	1011	0	0	0	1	VUS	0	0.867	0.871	0.935	0.925	0.863	0.0320101	0.00769231
chr11:108142087A>G	ATM	1011	0	0	0	1	VUS	0	0.921	1.062	1.199	0.885	0.843	0.0320101	0.00769231
chr11:108142091G>A	ATM	1012	0	0	0	1	VUS	0	0.963	0.917	0.142	0.961	0.864	0.0137396	0.00719424
chr11:108142096G>A	ATM	1014	0	0	0	1	VUS	0	0.753	0.917	1.048	0.995	0.96	0.0354145	0
chr11:108142100A>G	ATM	1015	0	0	0	1	VUS	0	0.889	1.062	1.199	1	0.978	0.047853	0.307087
chr11:108142103G>A	ATM	1016	0	0	0	1	VUS	0	0.919	0.917	1.048	1	0.973	0.0362529	0
chr11:108142115C>T	ATM	1020	0	0	0	1	VUS	0	0.723	0.871	0.044	0.996	0.99	0.0146484	0.0155039
chr11:108142120A>G	ATM	1022	0	0	0	1	VUS	0	0.965	0.126	1.14	0.979	0.997	0.0168488	0
chr11:108142120A>T	ATM	1022	0	0	0	1	VUS	0	0.78	0.126	1.14	0.979	0.997	0.0168488	0
chr11:108142121T>G	ATM	1022	0	0	0	1	LP/P	1	1	0.991	1.011	0.981	0.998	0.0168488	0
chr11:108142127C>T	ATM	1024	0	0	0	1	VUS	0	0.735	0.871	0.892	0.999	1	0.0308972	0.0078125
chr11:108142127C>G	ATM	1024	0	0	0	1	VUS	0	0.711	0.871	0.892	0.999	1	0.0308972	0.0078125
chr11:108143262T>A	ATM	1027	0	0	0	1	VUS	0	0.915	0.046	0.141	0.978	0.905	0.00599377	0
chr11:108100027A>G	ATM	103	0	0	0	1	VUS	0	0.774	0.082	1.199	0.998	0.999	0.0178288	0.00877193
chr11:108143269A>G	ATM	1030	0	0	0	1	VUS	0	0.741	1.062	1.199	0.971	0.829	0.039394	0.0930233
chr11:108143270A>G	ATM	1030	0	0	0	1	VUS	0	0.849	1.062	1.199	0.962	0.793	0.039394	0.0930233
chr11:108143273A>T	ATM	1031	0	0	0	1	VUS	0	0.913	1.062	1.199	0.882	0.586	0.0256868	0
chr11:108143273A>G	ATM	1031	0	0	0	1	VUS	0	0.831	1.062	1.199	0.882	0.586	0.0256868	0
chr11:108143277G>T	ATM	1032	0	0	0	1	VUS	0	0.814	-0.044	-0.234	0.761	0.304	0.00133127	0
chr11:108143276G>A	ATM	1032	0	0	0	1	VUS	0	0.922	0.034	-0.217	0.759	0.295	0.00133127	0
chr11:108143281T>A	ATM	1034	0	0	0	1	VUS	0	0.741	0.991	1.061	0.705	0.337	0.0108653	0.0305344
chr11:108143281T>C	ATM	1034	0	0	0	1	VUS	0	0.822	0.991	1.061	0.705	0.337	0.0108653	0.0305344
chr11:108143286A>G	ATM	1035	0	0	0	1	VUS	0	0.933	-0.347	0.19	0.4	0.514	0.000648295	0.0148148
chr11:108143285T>C	ATM	1035	0	0	0	1	VUS	0	0.889	-0.629	-0.341	0.4	0.313	0.000648295	0.0148148
chr11:108143287T>C	ATM	1036	0	0	0	1	VUS	0	0.934	-0.013	1.061	0.432	0.756	0.00264626	0.00757576
chr11:108143291C>T	ATM	1037	0	0	0	1	VUS	0	0.832	0.871	0.935	0.836	0.989	0.0208834	0.00787402
chr11:108143299A>G	ATM	1040	0	0	0	1	LB/B	0	1	1.062	0.191	0.998	0.997	0.0204906	0.18254
chr11:108143301G>C	ATM	1040	0	0	0	1	VUS	0	0.956	0.917	1.048	0.998	0.996	0.0204906	0.18254
chr11:108143302G>A	ATM	1041	0	0	0	1	VUS	0	0.721	0.917	1.048	0.997	0.995	0.0366319	0.0150376
chr11:108143302G>T	ATM	1041	0	0	0	1	VUS	0	0.782	0.917	1.048	0.997	0.995	0.0366319	0.0150376
chr11:108143312A>G	ATM	1044	0	0	0	1	VUS	0	0.964	1.062	1.199	0.957	0.963	0.0424149	0
chr11:108143320A>G	ATM	1047	0	0	0	1	VUS	0	0.8	0.042	0.157	0.943	0.956	0.00576488	0
chr11:108143324C>T	ATM	1048	0	0	0	1	VUS	0	0.823	0.871	0.06	0.952	0.976	0.0130904	0.0677966
chr11:108143333A>C	ATM	1051	0	0	0	1	VUS	0	0.739	1.062	1.199	0.998	1	0.0484689	0
chr11:108143332G>C	ATM	1051	0	0	0	1	VUS	0	0.807	0.917	1.048	0.999	1	0.0484689	0
chr11:108143450C>T	ATM	1052	0	0	0	1	VUS	0	0.903	0.871	0.069	0.972	0.826	0.0122539	0
chr11:108143450C>G	ATM	1052	0	0	0	1	VUS	0	0.839	0.871	0.069	0.972	0.826	0.0122539	0
chr11:108143449G>A	ATM	1052	0	0	0	1	VUS	0	0.927	0.917	1.048	0.955	0.813	0.0122539	0
chr11:108143456C>G	ATM	1054	0	0	0	1	LB/B	0	1	0.871	0.935	0.998	0.992	0.0317592	0.0378788
chr11:108143459A>G	ATM	1055	0	0	0	1	VUS	0	0.85	1.062	1.199	0.999	0.988	0.048121	0.048951
chr11:108143471C>T	ATM	1059	0	0	0	1	VUS	0	0.757	0.871	0.935	0.978	0.937	0.0288348	0.0172414
chr11:108100036A>G	ATM	106	0	0	0	1	VUS	0	0.918	1.062	1.199	1	1	0.0487131	0
chr11:108100037A>C	ATM	106	0	0	0	1	VUS	0	0.908	1.062	1.199	1	1	0.0487131	0
chr11:108143473A>G	ATM	1060	0	0	0	1	VUS	0	0.912	0.126	0.234	0.974	0.931	0.00715024	0
chr11:108143483T>C	ATM	1063	0	0	0	1	VUS	0	0.718	0.991	1.061	0.998	0.867	0.0360376	0.142857
chr11:108143486T>C	ATM	1064	0	0	0	1	VUS	0	0.865	0.048	-0.334	0.992	0.742	0.00358005	0
chr11:108143487G>A	ATM	1064	0	0	0	1	VUS	0	0.95	-0.029	0.154	0.99	0.748	0.00358005	0
chr11:108143489G>A	ATM	1065	0	0	0	1	VUS	0	0.883	0.069	0.142	0.989	0.752	0.00555729	0
chr11:108143489G>T	ATM	1065	0	0	0	1	VUS	0	0.804	0.069	0.142	0.989	0.752	0.00555729	0
chr11:108143492A>C	ATM	1066	0	0	0	1	VUS	0	0.861	1.062	0.238	0.994	0.823	0.0182653	0
chr11:108143493A>C	ATM	1066	0	0	0	1	VUS	0	0.833	1.062	0.238	0.994	0.823	0.0182653	0
chr11:108143492A>G	ATM	1066	0	0	0	1	VUS	0	0.954	0.075	1.199	0.995	0.927	0.0182653	0
chr11:108143493A>T	ATM	1066	0	0	0	1	VUS	0	0.954	0.075	1.199	0.995	0.927	0.0182653	0
chr11:108143491A>C	ATM	1066	0	0	0	1	VUS	0	0.916	0.042	-1.314	0.99	0.728	0.0182653	0
chr11:108143495A>G	ATM	1067	0	0	0	1	VUS	0	0.823	1.062	1.199	0.998	0.974	0.0474588	0
chr11:108143496C>A	ATM	1067	0	0	0	1	VUS	0	0.948	0.871	0.935	0.998	0.977	0.0474588	0
chr11:108143497T>C	ATM	1068	0	0	0	1	VUS	0	0.946	0.991	0.114	0.997	0.976	0.0174627	0
chr11:108143497T>A	ATM	1068	0	0	0	1	VUS	0	0.944	0.991	0.114	0.997	0.976	0.0174627	0
chr11:108143500C>A	ATM	1069	0	0	0	1	VUS	0	0.788	0.871	0.046	0.991	0.977	0.0143271	0.0390625
chr11:108100038T>C	ATM	107	0	0	0	1	LB/B	0	1	0.991	1.061	1	1	0.0370641	0
chr11:108100039G>T	ATM	107	0	0	0	1	VUS	0	0.717	0.917	1.048	1	1	0.0370641	0
chr11:108143503G>A	ATM	1070	0	0	0	1	VUS	0	0.869	0.917	1.048	0.983	0.99	0.0352044	0.143791
chr11:108143503G>T	ATM	1070	0	0	0	1	VUS	0	0.715	0.917	1.048	0.983	0.99	0.0352044	0.143791
chr11:108143507A>G	ATM	1071	0	0	0	1	VUS	0	0.934	-0.508	1.199	0.881	0.978	0.00698838	0.0413223
chr11:108143519C>T	ATM	1075	0	0	0	1	VUS	0	0.917	0.871	0.935	0.903	0.998	0.0250115	0.00806452
chr11:108143521C>G	ATM	1076	0	0	0	1	VUS	0	0.922	0.871	0.935	0.937	1	0.0273424	0.147826
chr11:108143524T>C	ATM	1077	0	0	0	1	VUS	0	0.82	0.991	1.061	0.973	1	0.0377113	0.170543
chr11:108143526T>A	ATM	1077	0	0	0	1	VUS	0	0.776	0.991	1.061	0.994	1	0.0377113	0.170543
chr11:108143531C>G	ATM	1079	0	0	0	1	VUS	0	0.788	0.871	0.935	0.997	0.999	0.0318613	0.0944882
chr11:108143530G>A	ATM	1079	0	0	0	1	VUS	0	0.898	0.917	1.048	0.997	1	0.0318613	0.0944882
chr11:108100041G>A	ATM	108	0	0	0	1	VUS	0	0.799	0.917	1.048	1	1	0.0370641	0
chr11:108100042C>G	ATM	108	0	0	0	1	VUS	0	0.81	0.871	0.935	1	0.999	0.0370641	0
chr11:108143536A>G	ATM	1081	0	0	0	1	VUS	0	0.943	0.09	-0.533	0.964	0.949	0.00347866	0
chr11:108143539C>G	ATM	1082	0	0	0	1	VUS	0	0.862	0.871	0.935	0.979	0.994	0.0303019	0.150794
chr11:108143546A>G	ATM	1084	0	0	0	1	VUS	0	0.863	0.11	-0.117	0.981	0.992	0.00554732	0.0163934
chr11:108143548G>A	ATM	1085	0	0	0	1	VUS	0	0.737	0.917	1.048	0.987	0.997	0.0357699	0.363636
chr11:108143560G>T	ATM	1089	0	0	0	1	VUS	0	0.849	0.917	1.048	0.997	1	0.0367823	0
chr11:108143560G>A	ATM	1089	0	0	0	1	VUS	0	0.896	0.917	1.048	0.997	1	0.0367823	0
chr11:108100045A>G	ATM	109	0	0	0	1	VUS	0	0.803	1.062	1.199	0.996	0.995	0.048031	0
chr11:108143564C>T	ATM	1090	0	0	0	1	VUS	0	0.714	0.871	0.935	0.99	0.979	0.0307842	0.24031
chr11:108143572A>G	ATM	1093	0	0	0	1	VUS	0	0.947	0.069	-0.119	0.952	0.741	0.00397432	0
chr11:108143575A>C	ATM	1094	0	0	0	1	VUS	0	0.895	1.062	0.237	0.933	0.784	0.012358	0
chr11:108143575A>G	ATM	1094	0	0	0	1	VUS	0	0.936	1.062	0.237	0.933	0.784	0.012358	0
chr11:108143576A>G	ATM	1094	0	0	0	1	VUS	0	0.924	0.075	1.199	0.915	0.828	0.012358	0
chr11:108150218A>T	ATM	1095	0	0	0	1	VUS	0	0.883	0.076	0.187	0.974	0.996	0.00688087	0.0409836
chr11:108150226A>G	ATM	1098	0	0	0	1	VUS	0	0.763	1.058	0.154	0.865	0.953	0.0134855	0.00719424
chr11:108150225C>G	ATM	1098	0	0	0	1	VUS	0	0.844	0.868	0.89	0.881	0.969	0.0134855	0.00719424
chr11:108150228G>T	ATM	1099	0	0	0	1	VUS	0	0.793	0.067	0.996	0.722	0.931	0.00675816	0.00943396
chr11:108150229A>T	ATM	1099	0	0	0	1	VUS	0	0.792	1.058	1.138	0.651	0.906	0.00675816	0.00943396
chr11:108100049A>C	ATM	110	0	0	0	1	VUS	0	0.923	1.062	1.199	0.993	0.996	0.0477086	0.0403226
chr11:108100047A>G	ATM	110	0	0	0	1	VUS	0	0.905	1.062	1.199	0.992	0.993	0.0477086	0.0403226
chr11:108150231A>G	ATM	1100	0	0	0	1	VUS	0	0.905	0.039	1.138	0.341	0.78	0.00240119	0
chr11:108150231A>C	ATM	1100	0	0	0	1	VUS	0	0.955	0.039	1.138	0.341	0.78	0.00240119	0
chr11:108150237G>A	ATM	1102	0	0	0	1	VUS	0	0.919	0.913	-0.319	0.026	0.372	0.000514566	0.176471
chr11:108150238G>A	ATM	1102	0	0	0	1	VUS	0	0.947	-0.048	0.996	0.011	0.469	0.000514566	0.176471
chr11:108150240G>C	ATM	1103	0	0	0	1	VUS	0	0.852	0.913	0.996	0.002	0.557	0.0017967	0.00704225
chr11:108150241A>G	ATM	1103	0	0	0	1	VUS	0	0.917	0.913	0.996	0.002	0.557	0.0017967	0.00704225
chr11:108150240G>A	ATM	1103	0	0	0	1	VUS	0	0.899	-0.503	0.187	0.001	0.574	0.0017967	0.00704225
chr11:108150241A>T	ATM	1103	0	0	0	1	VUS	0	0.748	-0.503	0.187	0.001	0.574	0.0017967	0.00704225
chr11:108150241A>C	ATM	1103	0	0	0	1	VUS	0	0.919	-0.503	0.187	0.001	0.574	0.0017967	0.00704225
chr11:108150242T>G	ATM	1103	0	0	0	1	VUS	0	0.916	0.076	1.009	0.001	0.597	0.0017967	0.00704225
chr11:108150244C>G	ATM	1104	0	0	0	1	VUS	0	0.865	-0.52	0.048	0.001	0.587	0.000177	0
chr11:108150244C>A	ATM	1104	0	0	0	1	VUS	0	0.865	-0.52	0.048	0.001	0.587	0.000177	0
chr11:108150247C>A	ATM	1105	0	0	0	1	VUS	0	0.824	0.868	0.89	0.015	0.559	0.00161852	0
chr11:108150247C>T	ATM	1105	0	0	0	1	VUS	0	0.825	0.868	0.89	0.015	0.559	0.00161852	0
chr11:108150256T>C	ATM	1108	0	0	0	1	VUS	0	0.856	0.076	1.009	0.255	0.785	0.00178438	0
chr11:108100052T>G	ATM	111	0	0	0	1	LP/P	1	1	0.991	1.061	0.975	0.987	0.0375022	0.292683
chr11:108100051G>A	ATM	111	0	0	0	1	LP/P	1	1	0.917	1.048	0.987	0.993	0.0375022	0.292683
chr11:108150261G>A	ATM	1110	0	0	0	1	VUS	0	0.837	0.913	0.996	0.779	0.988	0.0198169	0.220339
chr11:108150264C>G	ATM	1111	0	0	0	1	VUS	0	0.833	0.868	0.89	0.955	0.993	0.0273108	0.192661
chr11:108150274A>T	ATM	1114	0	0	0	1	VUS	0	0.737	0.102	0.191	0.995	0.977	0.00737735	0.0225564
chr11:108150273A>G	ATM	1114	0	0	0	1	VUS	0	0.893	1.058	0.195	0.997	0.98	0.00737735	0.0225564
chr11:108150276C>T	ATM	1115	0	0	0	1	VUS	0	0.947	0.005	0.048	0.994	0.982	0.00589197	0
chr11:108150283A>G	ATM	1117	0	0	0	1	VUS	0	0.803	1.058	1.138	0.997	0.998	0.0456772	0.392593
chr11:108150286C>T	ATM	1118	0	0	0	1	VUS	0	0.94	-0.061	0.89	0.995	0.996	0.0116367	0.0650407
chr11:108150288G>T	ATM	1119	0	0	0	1	VUS	0	0.894	-0.023	0.043	0.997	0.996	0.00581041	0.0495868
chr11:108150289C>T	ATM	1119	0	0	0	1	VUS	0	0.754	0.868	0.89	0.998	0.998	0.00581041	0.0495868
chr11:108106400C>T	ATM	112	0	0	0	1	VUS	0	0.875	0.871	0.892	0.996	1	0.0306609	0.0757576
chr11:108106400C>A	ATM	112	0	0	0	1	VUS	0	0.81	0.871	0.892	0.996	1	0.0306609	0.0757576
chr11:108150295A>G	ATM	1121	0	0	0	1	VUS	0	0.763	1.058	1.138	0.997	0.997	0.0456402	0.170543
chr11:108150298A>G	ATM	1122	0	0	0	1	VUS	0	0.874	0.072	1.138	0.996	0.996	0.0166099	0.0314961
chr11:108150304A>T	ATM	1124	0	0	0	1	VUS	0	0.712	1.058	1.138	0.979	0.908	0.040562	0.0503597
chr11:108150304A>G	ATM	1124	0	0	0	1	VUS	0	0.787	1.058	1.138	0.979	0.908	0.040562	0.0503597
chr11:108150303T>C	ATM	1124	0	0	0	1	VUS	0	0.819	0.987	0.112	0.987	0.914	0.040562	0.0503597
chr11:108150309A>G	ATM	1126	0	0	0	1	VUS	0	0.905	1.058	0.148	0.954	0.806	0.0149517	0.00763359
chr11:108150313C>A	ATM	1127	0	0	0	1	VUS	0	0.879	0.031	0.041	0.946	0.778	0.00446325	0
chr11:108150316A>G	ATM	1128	0	0	0	1	LB/B	0	1	1.058	0.154	0.976	0.783	0.0156109	0.008
chr11:108150315C>G	ATM	1128	0	0	0	1	VUS	0	0.937	-0.042	-0.454	0.955	0.762	0.0156109	0.008
chr11:108150322G>C	ATM	1130	0	0	0	1	VUS	0	0.727	0.913	0.996	0.996	0.816	0.0300483	0.227273
chr11:108150326G>A	ATM	1131	0	0	0	1	VUS	0	0.91	-0.034	-0.359	0.997	0.544	0.00275296	0.0847458
chr11:108150325T>C	ATM	1131	0	0	0	1	VUS	0	0.879	0.987	1.009	0.997	0.711	0.00275296	0.0847458
chr11:108150327A>G	ATM	1132	0	0	0	1	VUS	0	0.838	1.058	1.138	0.997	0.511	0.030657	0.016129
chr11:108150328G>A	ATM	1132	0	0	0	1	VUS	0	0.906	-0.036	-0.918	0.996	0.415	0.030657	0.016129
chr11:108150332A>C	ATM	1133	0	0	0	1	VUS	0	0.939	1.058	0.194	0.993	0.356	0.0118063	0.0149254
chr11:108150331A>G	ATM	1133	0	0	0	1	VUS	0	0.94	0.066	-0.154	0.994	0.363	0.0118063	0.0149254
chr11:108150333A>C	ATM	1134	0	0	0	1	VUS	0	0.853	-0.706	-1.045	0.99	0.352	0.000620093	0.0238095
chr11:108150333A>G	ATM	1134	0	0	0	1	VUS	0	0.863	-0.706	-1.045	0.99	0.352	0.000620093	0.0238095
chr11:108151722T>G	ATM	1135	0	0	0	1	VUS	0	0.976	0.991	-0.251	0.094	0.03	0.000530506	0.00769231
chr11:108151723C>A	ATM	1135	0	0	0	1	VUS	0	0.924	0.008	-0.301	0.041	0.009	0.000530506	0.00769231
chr11:108151726A>G	ATM	1136	0	0	0	1	VUS	0	0.965	-0.347	-0.045	0.001	0.002	0.000118937	0
chr11:108151727T>G	ATM	1136	0	0	0	1	VUS	0	0.988	-0.555	-0.296	0.001	0.002	0.000118937	0
chr11:108151725C>G	ATM	1136	0	0	0	1	VUS	0	0.868	-0.392	-0.17	0.002	0.003	0.000118937	0
chr11:108151729G>A	ATM	1137	0	0	0	1	VUS	0	0.981	0.034	0.154	0.004	0.023	0.000217083	0
chr11:108151732C>G	ATM	1138	0	0	0	1	VUS	0	0.92	0.871	0.935	0.033	0.287	0.0014058	0.156716
chr11:108151734G>C	ATM	1139	0	0	0	1	VUS	0	0.954	-0.03	-0.362	0.045	0.365	0.000192095	0
chr11:108151734G>A	ATM	1139	0	0	0	1	VUS	0	0.923	-0.03	-0.362	0.045	0.365	0.000192095	0
chr11:108151736G>C	ATM	1139	0	0	0	1	VUS	0	0.933	-0.044	1.048	0.059	0.497	0.000192095	0
chr11:108151738A>C	ATM	1140	0	0	0	1	VUS	0	0.955	1.062	1.199	0.089	0.495	0.00299584	0.015873
chr11:108151744A>C	ATM	1142	0	0	0	1	VUS	0	0.811	1.062	1.199	0.081	0.435	0.00278781	0.0322581
chr11:108151746A>T	ATM	1143	0	0	0	1	VUS	0	0.922	0.005	-0.343	0.047	0.395	8.58897e-05	0
chr11:108151747C>T	ATM	1143	0	0	0	1	VUS	0	0.886	-0.877	-0.302	0.045	0.404	8.58897e-05	0
chr11:108151750T>C	ATM	1144	0	0	0	1	VUS	0	0.879	0.991	1.061	0.661	0.836	0.0147319	0.0692308
chr11:108151755G>A	ATM	1146	0	0	0	1	VUS	0	0.836	0.917	1.048	0.992	0.993	0.0361095	0.0970874
chr11:108151758A>G	ATM	1147	0	0	0	1	VUS	0	0.931	1.062	0.238	0.996	0.985	0.0210166	0
chr11:108151762A>G	ATM	1148	0	0	0	1	VUS	0	0.89	1.062	1.199	0.999	0.997	0.048473	0.00694444
chr11:108151773T>G	ATM	1152	0	0	0	1	VUS	0	0.899	-0.013	1.061	0.955	0.999	0.0128188	0.0220588
chr11:108151776G>C	ATM	1153	0	0	0	1	VUS	0	0.923	0.917	-0.227	0.885	0.978	0.00899356	0
chr11:108151776G>A	ATM	1153	0	0	0	1	VUS	0	0.925	0.917	-0.227	0.885	0.978	0.00899356	0
chr11:108151777T>C	ATM	1153	0	0	0	1	VUS	0	0.943	0.079	1.061	0.832	0.976	0.00899356	0
chr11:108151788T>G	ATM	1157	0	0	0	1	VUS	0	0.899	-0.999	0.151	0.381	0.979	0.000445758	0
chr11:108151792T>C	ATM	1158	0	0	0	1	VUS	0	0.741	0.991	1.061	0.562	0.987	0.0129211	0.12
chr11:108151798T>G	ATM	1160	0	0	0	1	VUS	0	0.787	0.079	1.061	0.721	0.976	0.00750441	0
chr11:108151800G>A	ATM	1161	0	0	0	1	VUS	0	0.974	-0.23	-0.396	0.777	0.969	0.00174281	0
chr11:108151801T>C	ATM	1161	0	0	0	1	VUS	0	0.731	0.991	1.061	0.827	0.977	0.00174281	0
chr11:108151807C>A	ATM	1163	0	0	0	1	VUS	0	0.783	-0.837	-0.192	0.888	0.964	0.00147065	0
chr11:108151818A>G	ATM	1167	0	0	0	1	VUS	0	0.934	-0.72	-0.53	0.984	0.986	0.00162148	0.00862069
chr11:108151818A>C	ATM	1167	0	0	0	1	VUS	0	0.916	-0.72	-0.53	0.984	0.986	0.00162148	0.00862069
chr11:108151830C>G	ATM	1171	0	0	0	1	VUS	0	0.764	0.871	0.935	1	0.997	0.0320538	0.20155
chr11:108151833G>T	ATM	1172	0	0	0	1	VUS	0	0.78	0.917	1.048	1	0.998	0.0370034	0
chr11:108151845C>G	ATM	1176	0	0	0	1	VUS	0	0.738	-0.379	-0.308	0.845	0.524	0.00131998	0
chr11:108151851A>G	ATM	1178	0	0	0	1	VUS	0	0.911	0.02	1.199	0.908	0.962	0.0128263	0
chr11:108151851A>C	ATM	1178	0	0	0	1	VUS	0	0.887	0.02	1.199	0.908	0.962	0.0128263	0
chr11:108151852A>G	ATM	1178	0	0	0	1	VUS	0	0.883	1.062	1.199	0.923	0.977	0.0128263	0
chr11:108106418A>G	ATM	118	0	0	0	1	VUS	0	0.852	1.062	1.14	0.998	1	0.0461288	0
chr11:108151857G>A	ATM	1180	0	0	0	1	VUS	0	0.76	0.917	1.048	0.997	1	0.0367823	0
chr11:108151863G>C	ATM	1182	0	0	0	1	VUS	0	0.81	0.917	1.048	0.995	0.979	0.0359709	0.0294118
chr11:108151864A>T	ATM	1182	0	0	0	1	VUS	0	0.756	1.062	1.199	0.995	0.978	0.0359709	0.0294118
chr11:108151865G>T	ATM	1182	0	0	0	1	VUS	0	0.895	-0.31	-0.217	0.993	0.971	0.0359709	0.0294118
chr11:108151869G>A	ATM	1184	0	0	0	1	VUS	0	0.853	-0.029	0.154	0.996	0.972	0.00621885	0.157895
chr11:108151877A>C	ATM	1186	0	0	0	1	VUS	0	0.891	1.062	-0.2	0.999	0.878	0.0132567	0.11811
chr11:108151877A>T	ATM	1186	0	0	0	1	VUS	0	0.891	1.062	-0.2	0.999	0.878	0.0132567	0.11811
chr11:108151878C>T	ATM	1187	0	0	0	1	VUS	0	0.811	0.871	0.07	0.997	0.867	0.0135492	0
chr11:108151882A>C	ATM	1188	0	0	0	1	VUS	0	0.747	1.062	0.192	0.987	0.866	0.0178679	0
chr11:108151881C>T	ATM	1188	0	0	0	1	VUS	0	0.85	0.871	0.048	0.988	0.86	0.0178679	0
chr11:108151884C>T	ATM	1189	0	0	0	1	VUS	0	0.844	0.871	0.935	0.986	0.923	0.029094	0.0347222
chr11:108151884C>G	ATM	1189	0	0	0	1	VUS	0	0.812	0.871	0.935	0.986	0.923	0.029094	0.0347222
chr11:108151887G>C	ATM	1190	0	0	0	1	VUS	0	0.963	-0.011	0.135	0.985	0.959	0.00598893	0.00729927
chr11:108151888T>C	ATM	1190	0	0	0	1	VUS	0	0.85	0.991	1.061	0.987	0.969	0.00598893	0.00729927
chr11:108153437G>A	ATM	1193	0	0	0	1	VUS	0	0.835	0.917	0.998	0.982	0.977	0.0332957	0.0227273
chr11:108153438T>C	ATM	1193	0	0	0	1	VUS	0	0.717	0.991	1.011	0.991	0.991	0.0332957	0.0227273
chr11:108153444A>G	ATM	1195	0	0	0	1	VUS	0	0.874	1.062	1.14	0.995	0.998	0.0457072	0.282258
chr11:108153449G>C	ATM	1197	0	0	0	1	VUS	0	0.807	0.917	-0.631	0.99	0.967	0.00824459	0.112782
chr11:108153456A>G	ATM	1199	0	0	0	1	VUS	0	0.948	1.062	1.14	0.95	0.983	0.0402979	0.0145985
chr11:108153458A>G	ATM	1200	0	0	0	1	VUS	0	0.916	0.066	-0.329	0.934	0.95	0.00375217	0.0223881
chr11:108153468A>G	ATM	1203	0	0	0	1	VUS	0	0.723	0.09	0.119	0.92	0.879	0.00517152	0
chr11:108153471G>A	ATM	1204	0	0	0	1	VUS	0	0.941	0.069	0.902	0.79	0.729	0.00628584	0.0152672
chr11:108153477T>C	ATM	1206	0	0	0	1	VUS	0	0.818	0.991	1.011	0.923	0.681	0.0244388	0.264706
chr11:108153480A>G	ATM	1207	0	0	0	1	VUS	0	0.889	1.062	1.028	0.983	0.986	0.0399554	0.0814815
chr11:108153479G>C	ATM	1207	0	0	0	1	VUS	0	0.878	0.917	0.998	0.971	0.686	0.0399554	0.0814815
chr11:108106426T>A	ATM	121	0	0	0	1	VUS	0	0.827	0.079	1.011	0.989	1	0.0147663	0
chr11:108153488A>G	ATM	1210	0	0	0	1	VUS	0	0.82	1.062	1.14	0.997	1	0.0460128	0.015748
chr11:108153490G>T	ATM	1210	0	0	0	1	VUS	0	0.712	0.917	0.998	0.992	0.998	0.0460128	0.015748
chr11:108153491G>A	ATM	1211	0	0	0	1	VUS	0	0.951	-0.449	0.12	0.983	0.997	0.00383875	0.0143885
chr11:108153491G>T	ATM	1211	0	0	0	1	VUS	0	0.967	-0.449	0.12	0.983	0.997	0.00383875	0.0143885
chr11:108153517G>C	ATM	1219	0	0	0	1	VUS	0	0.97	0.069	0.108	1	1	0.00684787	0.281481
chr11:108106430A>C	ATM	122	0	0	0	1	VUS	0	0.936	1.062	1.14	0.995	1	0.0457815	0.0508475
chr11:108106429A>G	ATM	122	0	0	0	1	VUS	0	0.905	1.062	1.14	0.993	1	0.0457815	0.0508475
chr11:108153518G>C	ATM	1220	0	0	0	1	VUS	0	0.79	0.917	0.998	1	1	0.0355247	0
chr11:108153528A>G	ATM	1223	0	0	0	1	VUS	0	0.934	1.062	1.14	0.986	1	0.0447542	0.0645161
chr11:108153527A>C	ATM	1223	0	0	0	1	VUS	0	0.915	1.062	1.14	0.988	1	0.0447542	0.0645161
chr11:108153529T>A	ATM	1223	0	0	0	1	VUS	0	0.968	-0.516	0.11	0.981	1	0.0447542	0.0645161
chr11:108153537A>G	ATM	1226	0	0	0	1	VUS	0	0.903	1.062	1.14	0.997	1	0.0460128	0
chr11:108153537A>T	ATM	1226	0	0	0	1	VUS	0	0.884	1.062	1.14	0.997	1	0.0460128	0
chr11:108153536G>C	ATM	1226	0	0	0	1	VUS	0	0.92	0.917	0.998	0.998	1	0.0460128	0
chr11:108153540C>A	ATM	1227	0	0	0	1	VUS	0	0.969	0.033	0.017	0.982	0.991	0.0163184	0
chr11:108153540C>T	ATM	1227	0	0	0	1	VUS	0	0.947	0.033	0.017	0.982	0.991	0.0163184	0
chr11:108153539A>G	ATM	1227	0	0	0	1	VUS	0	0.955	0.075	1.14	0.987	0.997	0.0163184	0
chr11:108153542G>A	ATM	1228	0	0	0	1	VUS	0	0.895	-0.021	0.998	0.972	0.989	0.0124756	0.0555556
chr11:108106433A>G	ATM	123	0	0	0	1	VUS	0	0.735	1.062	1.14	0.995	1	0.0457815	0.0373134
chr11:108153548A>G	ATM	1230	0	0	0	1	VUS	0	0.865	1.062	1.14	0.942	0.993	0.0398126	0
chr11:108153549A>T	ATM	1230	0	0	0	1	VUS	0	0.864	-0.347	0.082	0.939	0.993	0.0398126	0
chr11:108153555C>G	ATM	1232	0	0	0	1	VUS	0	0.819	-0.048	-0.055	0.984	0.999	0.0342045	0.0878378
chr11:108153554T>C	ATM	1232	0	0	0	1	VUS	0	0.713	-0.048	-0.055	0.984	0.999	0.0342045	0.0878378
chr11:108153554T>G	ATM	1232	0	0	0	1	VUS	0	0.777	0.991	0.913	0.984	1	0.0342045	0.0878378
chr11:108153555C>T	ATM	1232	0	0	0	1	VUS	0	0.9	0.991	0.913	0.984	1	0.0342045	0.0878378
chr11:108153570T>G	ATM	1237	0	0	0	1	VUS	0	0.898	0.042	1.011	0.996	1	0.014472	0.0406504
chr11:108153569A>T	ATM	1237	0	0	0	1	VUS	0	0.977	1.062	1.14	0.998	1	0.014472	0.0406504
chr11:108153579A>G	ATM	1240	0	0	0	1	VUS	0	0.89	1.062	1.14	0.986	0.987	0.0442837	0.0793651
chr11:108153582A>T	ATM	1241	0	0	0	1	VUS	0	0.789	1.062	0.196	0.963	0.783	0.0157165	0.00775194
chr11:108153582A>G	ATM	1241	0	0	0	1	VUS	0	0.817	1.062	0.196	0.963	0.783	0.0157165	0.00775194
chr11:108153585C>G	ATM	1242	0	0	0	1	VUS	0	0.938	-0.041	0.892	0.865	0.723	0.0128835	0.110169
chr11:108153585C>A	ATM	1242	0	0	0	1	VUS	0	0.915	-0.041	0.892	0.865	0.723	0.0128835	0.110169
chr11:108153584A>G	ATM	1242	0	0	0	1	VUS	0	0.955	1.062	0.202	0.913	0.695	0.0128835	0.110169
chr11:108153588A>T	ATM	1243	0	0	0	1	VUS	0	0.949	0.09	0.196	0.809	0.706	0.00356874	0
chr11:108153588A>G	ATM	1243	0	0	0	1	VUS	0	0.932	0.09	0.196	0.809	0.706	0.00356874	0
chr11:108153588A>C	ATM	1243	0	0	0	1	VUS	0	0.918	0.09	0.196	0.809	0.706	0.00356874	0
chr11:108153603A>T	ATM	1248	0	0	0	1	VUS	0	0.779	1.062	1.14	0.996	0.994	0.0456739	0.139706
chr11:108106438A>G	ATM	125	0	0	0	1	VUS	0	0.921	1.062	1.14	1	1	0.0463618	0.0075188
chr11:108106440G>A	ATM	125	0	0	0	1	VUS	0	0.948	0.917	0.998	1	1	0.0463618	0.0075188
chr11:108106439T>C	ATM	125	0	0	0	1	VUS	0	0.919	0.991	1.011	1	1	0.0463618	0.0075188
chr11:108154959G>A	ATM	1251	0	0	0	1	VUS	0	0.814	0.917	-0.253	0.99	0.996	0.0117454	0.0152672
chr11:108154967G>A	ATM	1254	0	0	0	1	VUS	0	0.937	0.034	-0.692	0.997	0.982	0.00320039	0.179104
chr11:108154981T>A	ATM	1258	0	0	0	1	VUS	0	0.798	0.042	1.061	0.979	0.999	0.0144473	0
chr11:108154980A>G	ATM	1258	0	0	0	1	VUS	0	0.848	0.042	1.199	0.982	1	0.0144473	0
chr11:108154979C>T	ATM	1258	0	0	0	1	VUS	0	0.781	0.871	0.935	0.988	1	0.0144473	0
chr11:108106443T>A	ATM	126	0	0	0	1	LB/B	0	1	0.079	1.011	1	1	0.015195	0.156522
chr11:108106441G>T	ATM	126	0	0	0	1	VUS	0	0.918	0.917	0.998	1	1	0.015195	0.156522
chr11:108154990T>G	ATM	1261	0	0	0	1	VUS	0	0.839	-0.42	0.144	0.975	0.992	0.00394046	0.0442478
chr11:108154992G>A	ATM	1262	0	0	0	1	VUS	0	0.778	0.917	1.048	0.976	0.988	0.0345251	0.186567
chr11:108154994A>G	ATM	1263	0	0	0	1	VUS	0	0.915	1.062	1.199	0.954	0.961	0.0420257	0
chr11:108154995G>T	ATM	1263	0	0	0	1	VUS	0	0.876	-1.025	-0.234	0.91	0.9	0.0420257	0
chr11:108155000T>C	ATM	1265	0	0	0	1	VUS	0	0.711	0.991	1.061	0.969	0.977	0.0366329	0.496
chr11:108155003G>A	ATM	1266	0	0	0	1	VUS	0	0.795	0.917	1.048	0.997	0.999	0.0367522	0.035461
chr11:108155007A>T	ATM	1267	0	0	0	1	VUS	0	0.752	1.062	1.199	0.999	1	0.0485908	0
chr11:108106444A>G	ATM	127	0	0	0	1	VUS	0	0.914	1.062	1.14	1	1	0.0463618	0.00840336
chr11:108106444A>T	ATM	127	0	0	0	1	VUS	0	0.881	1.062	1.14	1	1	0.0463618	0.00840336
chr11:108106445C>T	ATM	127	0	0	0	1	VUS	0	0.92	0.871	0.042	1	1	0.0463618	0.00840336
chr11:108155018A>G	ATM	1271	0	0	0	1	VUS	0	0.916	1.062	1.199	1	1	0.0487131	0
chr11:108155024A>G	ATM	1273	0	0	0	1	VUS	0	0.939	0.126	0.229	0.998	0.997	0.00801578	0
chr11:108155028A>G	ATM	1274	0	0	0	1	VUS	0	0.939	1.062	1.199	1	1	0.0487131	0
chr11:108155028AG>TA	ATM	1274	0	0	0	1	VUS	0	0.834	NA	NA	NA	NA	0.0487131	0
chr11:108155034A>G	ATM	1276	0	0	0	1	VUS	0	0.943	1.062	1.199	0.96	1	0.0440445	0
chr11:108155034A>C	ATM	1276	0	0	0	1	VUS	0	0.777	1.062	1.199	0.96	1	0.0440445	0
chr11:108155037A>G	ATM	1277	0	0	0	1	VUS	0	0.874	0.075	1.199	0.9	0.991	0.0136275	0
chr11:108155036G>C	ATM	1277	0	0	0	1	VUS	0	0.96	-0.31	0.154	0.894	0.994	0.0136275	0
chr11:108155039G>A	ATM	1278	0	0	0	1	VUS	0	0.722	-0.02	0.079	0.912	0.955	0.00464734	0.00719424
chr11:108155041C>A	ATM	1278	0	0	0	1	VUS	0	0.777	-0.275	-1.557	0.93	0.92	0.00464734	0.00719424
chr11:108106447G>A	ATM	128	0	0	0	1	VUS	0	0.963	0.917	0.998	1	1	0.0355247	0
chr11:108106447G>C	ATM	128	0	0	0	1	VUS	0	0.977	0.917	0.998	1	1	0.0355247	0
chr11:108155046A>G	ATM	1280	0	0	0	1	VUS	0	0.968	1.062	1.199	0.985	0.997	0.0467958	0.0714286
chr11:108155050T>G	ATM	1281	0	0	0	1	VUS	0	0.921	-0.368	0.144	0.833	0.967	0.0441671	0.0984848
chr11:108155049G>A	ATM	1281	0	0	0	1	VUS	0	0.862	0.917	0.133	0.925	0.978	0.0441671	0.0984848
chr11:108155048A>T	ATM	1281	0	0	0	1	VUS	0	0.848	1.062	1.199	0.964	0.991	0.0441671	0.0984848
chr11:108155051C>A	ATM	1282	0	0	0	1	VUS	0	0.727	0.871	0.935	0.816	0.958	0.019324	0.130719
chr11:108155055T>C	ATM	1283	0	0	0	1	LP/P	1	1	0.991	1.061	0.579	0.821	0.0117483	0.0357143
chr11:108155058C>G	ATM	1284	0	0	0	1	VUS	0	0.89	0.008	-0.841	0.495	0.788	0.000616605	0
chr11:108155061A>G	ATM	1285	0	0	0	1	VUS	0	0.871	1.062	1.199	0.646	0.939	0.0187304	0
chr11:108155073A>G	ATM	1289	0	0	0	1	VUS	0	0.814	1.062	1.199	1	1	0.0487131	0
chr11:108106450A>C	ATM	129	0	0	0	1	VUS	0	0.932	1.062	1.14	1	0.999	0.0463242	0.155039
chr11:108155085A>G	ATM	1293	0	0	0	1	VUS	0	0.771	1.062	1.199	0.998	0.994	0.048234	0.0078125
chr11:108155103C>T	ATM	1299	0	0	0	1	VUS	0	0.834	0.871	0.935	0.956	0.996	0.0286143	0
chr11:108098388C>T	ATM	13	0	0	0	1	VUS	0	0.826	0.871	0.935	0.992	0.994	0.0313272	0
chr11:108098389G>A	ATM	13	0	0	0	1	VUS	0	0.864	0.871	0.935	0.992	0.994	0.0313272	0
chr11:108098389G>T	ATM	13	0	0	0	1	VUS	0	0.871	0.871	0.935	0.992	0.994	0.0313272	0
chr11:108098388C>G	ATM	13	0	0	0	1	VUS	0	0.856	0.917	1.048	0.989	0.986	0.0313272	0
chr11:108098388C>A	ATM	13	0	0	0	1	VUS	0	0.822	0.917	1.048	0.989	0.986	0.0313272	0
chr11:108106455T>G	ATM	130	0	0	0	1	VUS	0	0.848	0.054	0.11	0.987	0.941	0.0446354	0.106061
chr11:108106455T>A	ATM	130	0	0	0	1	VUS	0	0.847	0.054	0.11	0.987	0.941	0.0446354	0.106061
chr11:108106454A>G	ATM	130	0	0	0	1	VUS	0	0.807	1.062	1.14	0.993	0.975	0.0446354	0.106061
chr11:108155106A>G	ATM	1300	0	0	0	1	VUS	0	0.848	-0.508	1.199	0.812	0.991	0.00589543	0
chr11:108155105T>C	ATM	1300	0	0	0	1	VUS	0	0.934	0.991	1.061	0.884	0.992	0.00589543	0
chr11:108155110G>C	ATM	1301	0	0	0	1	VUS	0	0.948	0.917	1.048	0.727	0.926	0.017271	0
chr11:108155114A>G	ATM	1303	0	0	0	1	VUS	0	0.923	1.062	0.204	0.494	0.666	0.00420045	0
chr11:108155117A>G	ATM	1304	0	0	0	1	VUS	0	0.852	-1.075	-0.2	0.141	0.583	0.000114477	0.0526316
chr11:108155122C>G	ATM	1305	0	0	0	1	VUS	0	0.97	-0.032	0.065	0.084	0.756	0.000431483	0
chr11:108155124G>C	ATM	1306	0	0	0	1	VUS	0	0.933	-0.045	1.048	0.028	0.74	0.000860048	0.0833333
chr11:108155127G>A	ATM	1307	0	0	0	1	VUS	0	0.851	-0.449	0.154	0.001	0.677	0.000226033	0
chr11:108155130T>C	ATM	1308	0	0	0	1	VUS	0	0.904	0.042	1.061	0.012	0.902	0.00104874	0.195122
chr11:108155129A>T	ATM	1308	0	0	0	1	VUS	0	0.926	-0.399	0.237	0.003	0.783	0.00104874	0.195122
chr11:108155132G>C	ATM	1309	0	0	0	1	VUS	0	0.829	-0.809	0.079	0.044	0.957	0.000205976	0
chr11:108106456T>C	ATM	131	0	0	0	1	VUS	0	0.935	0.991	1.011	0.983	0.915	0.0345802	0.382609
chr11:108155144G>C	ATM	1313	0	0	0	1	VUS	0	0.84	0.917	1.048	0.893	0.993	0.0280345	0.04
chr11:108155145A>G	ATM	1313	0	0	0	1	VUS	0	0.794	1.062	1.199	0.921	0.988	0.0280345	0.04
chr11:108155146G>C	ATM	1313	0	0	0	1	VUS	0	0.913	-0.045	1.048	0.931	0.972	0.0280345	0.04
chr11:108155148C>T	ATM	1314	0	0	0	1	VUS	0	0.938	0.033	0.07	0.956	0.789	0.00475401	0.00877193
chr11:108155153A>G	ATM	1316	0	0	0	1	VUS	0	0.901	1.062	0.212	0.996	0.602	0.0149209	0.0175439
chr11:108155156A>C	ATM	1317	0	0	0	1	VUS	0	0.906	0.075	1.199	0.993	0.62	0.0127174	0.0873016
chr11:108106460C>T	ATM	132	0	0	0	1	VUS	0	0.941	-0.032	0.036	0.721	0.442	0.00172949	0
chr11:108106460C>G	ATM	132	0	0	0	1	VUS	0	0.908	-0.032	0.036	0.721	0.442	0.00172949	0
chr11:108106459T>C	ATM	132	0	0	0	1	VUS	0	0.855	0.991	0.112	0.884	0.549	0.00172949	0
chr11:108155168A>G	ATM	1321	0	0	0	1	VUS	0	0.898	1.062	1.199	0.999	0.998	0.0485122	0.0075188
chr11:108155169T>C	ATM	1321	0	0	0	1	VUS	0	0.938	0.054	0.144	0.997	0.997	0.0485122	0.0075188
chr11:108155175A>G	ATM	1323	0	0	0	1	VUS	0	0.823	1.062	1.199	0.993	0.999	0.0478247	0.0551181
chr11:108155179T>A	ATM	1324	0	0	0	1	VUS	0	0.93	0.039	0.088	0.976	0.997	0.00610787	0
chr11:108155177A>C	ATM	1324	0	0	0	1	VUS	0	0.912	-0.056	-0.041	0.977	0.997	0.00610787	0
chr11:108155185C>A	ATM	1326	0	0	0	1	VUS	0	0.916	0.033	0.935	0.946	0.997	0.0117516	0.00833333
chr11:108155184A>G	ATM	1326	0	0	0	1	VUS	0	0.929	1.062	1.199	0.963	0.997	0.0117516	0.00833333
chr11:108155188A>T	ATM	1327	0	0	0	1	VUS	0	0.908	-0.627	0.157	0.914	0.976	0.00269531	0.307692
chr11:108106463A>T	ATM	133	0	0	0	1	VUS	0	0.862	-0.935	-0.611	0.38	0.169	0.000122094	0
chr11:108106464T>A	ATM	133	0	0	0	1	VUS	0	0.972	0.991	1.011	0.372	0.16	0.000122094	0
chr11:108106462A>G	ATM	133	0	0	0	1	VUS	0	0.946	1.062	1.14	0.559	0.32	0.000122094	0
chr11:108155196A>G	ATM	1330	0	0	0	1	VUS	0	0.862	1.062	1.199	0.996	0.997	0.0481088	0.0153846
chr11:108158327A>C	ATM	1332	0	0	0	1	VUS	0	0.794	1.062	1.199	0.999	0.998	0.0485122	0
chr11:108158329T>G	ATM	1332	0	0	0	1	VUS	0	0.731	0.073	0.146	0.997	0.998	0.0485122	0
chr11:108158330G>A	ATM	1333	0	0	0	1	VUS	0	0.835	0.917	1.048	0.997	0.998	0.0367221	0.0555556
chr11:108158334A>G	ATM	1334	0	0	0	1	VUS	0	0.938	1.062	1.199	0.983	0.995	0.0464852	0.101449
chr11:108158336T>G	ATM	1335	0	0	0	1	VUS	0	0.877	0.018	0.088	0.976	0.994	0.00596008	0
chr11:108158339T>C	ATM	1336	0	0	0	1	VUS	0	0.907	0.991	1.061	0.994	0.999	0.0397439	0.316547
chr11:108158343T>A	ATM	1337	0	0	0	1	VUS	0	0.859	0.015	1.061	0.989	0.994	0.0143586	0
chr11:108158343T>C	ATM	1337	0	0	0	1	VUS	0	0.889	0.015	1.061	0.989	0.994	0.0143586	0
chr11:108158343T>G	ATM	1337	0	0	0	1	VUS	0	0.718	0.015	1.061	0.989	0.994	0.0143586	0
chr11:108158345A>G	ATM	1338	0	0	0	1	VUS	0	0.9	1.062	1.199	0.996	0.993	0.0479532	0.00787402
chr11:108106465G>A	ATM	134	0	0	0	1	VUS	0	0.81	0.917	0.108	0.274	0.105	0.00115355	0.0075188
chr11:108106466G>A	ATM	134	0	0	0	1	VUS	0	0.802	0.917	0.108	0.274	0.105	0.00115355	0.0075188
chr11:108106466G>T	ATM	134	0	0	0	1	VUS	0	0.9	0.917	0.108	0.344	0.129	0.00115355	0.0075188
chr11:108158355C>T	ATM	1341	0	0	0	1	VUS	0	0.789	0.871	0.935	0.988	0.992	0.0309571	0.162393
chr11:108158363G>T	ATM	1344	0	0	0	1	VUS	0	0.833	0.069	1.048	0.984	1	0.0148956	0.00740741
chr11:108106468G>A	ATM	135	0	0	0	1	VUS	0	0.926	-0.023	-0.441	0.083	0.033	0.000150465	0
chr11:108106469C>G	ATM	135	0	0	0	1	VUS	0	0.942	-0.023	-0.441	0.083	0.033	0.000150465	0
chr11:108106469C>T	ATM	135	0	0	0	1	VUS	0	0.903	-0.048	0.049	0.065	0.024	0.000150465	0
chr11:108106468G>T	ATM	135	0	0	0	1	VUS	0	0.923	-0.048	0.049	0.065	0.024	0.000150465	0
chr11:108158387C>T	ATM	1352	0	0	0	1	VUS	0	0.805	0.871	0.935	0.972	0.982	0.0294699	0.173554
chr11:108158394C>A	ATM	1354	0	0	0	1	VUS	0	0.819	0.871	0.935	0.417	0.873	0.00634961	0.00757576
chr11:108158397C>T	ATM	1355	0	0	0	1	VUS	0	0.959	0.871	0.935	0.289	0.622	0.00366737	0
chr11:108158397C>A	ATM	1355	0	0	0	1	VUS	0	0.957	0.871	0.935	0.289	0.622	0.00366737	0
chr11:108158400A>C	ATM	1356	0	0	0	1	VUS	0	0.96	0.063	0.189	0.04	0.127	0.000277301	0.00746269
chr11:108158403C>G	ATM	1357	0	0	0	1	VUS	0	0.856	-0.058	0.935	0.009	0.094	0.000421767	0
chr11:108158403C>A	ATM	1357	0	0	0	1	VUS	0	0.887	-0.058	0.935	0.009	0.094	0.000421767	0
chr11:108158402T>A	ATM	1357	0	0	0	1	VUS	0	0.862	0.015	-0.217	0.016	0.094	0.000421767	0
chr11:108158405A>G	ATM	1358	0	0	0	1	VUS	0	0.925	-0.056	-0.226	0.003	0.08	0.000147968	0
chr11:108158409C>A	ATM	1359	0	0	0	1	VUS	0	0.911	0.033	0.935	0.006	0.079	0.000454622	0.0230769
chr11:108158408G>A	ATM	1359	0	0	0	1	VUS	0	0.938	-0.022	-0.331	0.003	0.07	0.000454622	0.0230769
chr11:108106471A>G	ATM	136	0	0	0	1	VUS	0	0.854	-0.569	-0.667	0.059	0.028	6.48991e-05	0
chr11:108158412G>A	ATM	1360	0	0	0	1	VUS	0	0.933	0.917	0.108	0.06	0.077	0.000640411	0
chr11:108158411A>T	ATM	1360	0	0	0	1	VUS	0	0.887	-0.341	1.199	0.019	0.083	0.000640411	0
chr11:108158415A>G	ATM	1361	0	0	0	1	VUS	0	0.863	1.062	1.199	0.145	0.117	0.00251931	0.027972
chr11:108158416G>T	ATM	1361	0	0	0	1	VUS	0	0.889	-0.31	-0.47	0.16	0.116	0.00251931	0.027972
chr11:108158414C>G	ATM	1361	0	0	0	1	VUS	0	0.909	-0.064	0.935	0.1	0.104	0.00251931	0.027972
chr11:108158417A>G	ATM	1362	0	0	0	1	VUS	0	0.897	1.062	1.199	0.239	0.144	0.00330168	0.0808824
chr11:108158418G>T	ATM	1362	0	0	0	1	VUS	0	0.92	0.917	1.048	0.268	0.15	0.00330168	0.0808824
chr11:108158420A>G	ATM	1363	0	0	0	1	VUS	0	0.93	0.078	1.199	0.307	0.126	0.00138469	0.141791
chr11:108158421C>G	ATM	1363	0	0	0	1	VUS	0	0.87	0.871	0.935	0.31	0.108	0.00138469	0.141791
chr11:108158424A>G	ATM	1364	0	0	0	1	VUS	0	0.72	0.075	0.157	0.359	0.07	0.00318121	0
chr11:108158424A>C	ATM	1364	0	0	0	1	VUS	0	0.898	0.075	0.157	0.359	0.07	0.00318121	0
chr11:108158425C>A	ATM	1364	0	0	0	1	VUS	0	0.906	0.871	0.935	0.407	0.088	0.00318121	0
chr11:108106475A>T	ATM	137	0	0	0	1	VUS	0	0.771	1.062	1.14	0.582	0.692	0.012251	0
chr11:108158441G>C	ATM	1370	0	0	0	1	VUS	0	0.836	0.917	1.048	0.996	0.963	0.0355924	0
chr11:108159705G>A	ATM	1371	0	0	0	1	VUS	0	0.711	0.917	1.045	0.929	0.968	0.0300401	0.027972
chr11:108159717G>T	ATM	1375	0	0	0	1	VUS	0	0.956	-0.03	0.095	0.986	0.999	0.00587964	0.289256
chr11:108159732C>T	ATM	1380	0	0	0	1	LB/B	0	1	0.008	0.075	0.97	0.998	0.00575966	0
chr11:108159733A>G	ATM	1380	0	0	0	1	VUS	0	0.915	1.062	1.194	0.981	1	0.00575966	0
chr11:108159738C>T	ATM	1382	0	0	0	1	VUS	0	0.868	0.871	0.932	0.99	0.995	0.0311133	0.608108
chr11:108159739C>T	ATM	1382	0	0	0	1	VUS	0	0.941	0.871	0.932	0.991	0.997	0.0311133	0.608108
chr11:108159744C>A	ATM	1384	0	0	0	1	VUS	0	0.865	0.871	0.932	0.994	0.993	0.0313815	0.0373832
chr11:108159745A>G	ATM	1384	0	0	0	1	VUS	0	0.872	0.871	0.932	0.994	0.993	0.0313815	0.0373832
chr11:108159745A>C	ATM	1384	0	0	0	1	VUS	0	0.84	1.062	1.194	0.996	0.996	0.0313815	0.0373832
chr11:108159744C>T	ATM	1384	0	0	0	1	VUS	0	0.744	1.062	1.194	0.996	0.996	0.0313815	0.0373832
chr11:108159747G>T	ATM	1385	0	0	0	1	VUS	0	0.893	0.917	1.045	0.998	0.998	0.0367221	0.195312
chr11:108106480G>T	ATM	139	0	0	0	1	VUS	0	0.951	0.917	0.998	0.977	0.966	0.0325771	0.0409836
chr11:108159766C>T	ATM	1391	0	0	0	1	VUS	0	0.914	0.871	0.932	0.996	0.999	0.0316988	0.0948905
chr11:108159771A>C	ATM	1393	0	0	0	1	VUS	0	0.845	1.062	1.194	1	1	0.0485095	0.00854701
chr11:108159773C>G	ATM	1393	0	0	0	1	VUS	0	0.767	0.871	0.932	1	1	0.0485095	0.00854701
chr11:108159778A>G	ATM	1395	0	0	0	1	VUS	0	0.929	0.075	1.194	0.998	1	0.0176387	0.0775194
chr11:108159788A>T	ATM	1398	0	0	0	1	VUS	0	0.837	1.062	1.194	1	0.999	0.0484702	0.0390625
chr11:108159790C>A	ATM	1399	0	0	0	1	VUS	0	0.865	0.871	0.062	1	0.993	0.0150724	0.0163934
chr11:108159790C>G	ATM	1399	0	0	0	1	VUS	0	0.892	0.871	0.062	1	0.993	0.0150724	0.0163934
chr11:108159789A>T	ATM	1399	0	0	0	1	VUS	0	0.808	0.871	0.062	1	0.993	0.0150724	0.0163934
chr11:108159789A>G	ATM	1399	0	0	0	1	VUS	0	0.909	1.062	1.194	1	0.997	0.0150724	0.0163934
chr11:108159790C>T	ATM	1399	0	0	0	1	VUS	0	0.935	1.062	1.194	1	0.997	0.0150724	0.0163934
chr11:108098392A>G	ATM	14	0	0	0	1	VUS	0	0.939	1.062	1.199	0.984	0.952	0.0450036	0.00826446
chr11:108159792A>C	ATM	1400	0	0	0	1	VUS	0	0.772	1.062	1.194	0.999	0.989	0.0479586	0.0469799
chr11:108159795T>A	ATM	1401	0	0	0	1	VUS	0	0.892	-0.629	-1.433	0.985	0.924	0.000767105	0.0555556
chr11:108159801A>G	ATM	1403	0	0	0	1	VUS	0	0.749	1.062	1.194	0.998	0.994	0.0480323	0.0428571
chr11:108159804A>G	ATM	1404	0	0	0	1	VUS	0	0.892	1.062	1.194	1	0.999	0.0484702	0.0390625
chr11:108159813A>G	ATM	1407	0	0	0	1	VUS	0	0.905	1.062	1.194	1	0.995	0.0483135	0.00854701
chr11:108106486T>G	ATM	141	0	0	0	1	VUS	0	0.732	0.991	1.011	0.971	0.987	0.035581	0.447154
chr11:108159823A>G	ATM	1410	0	0	0	1	VUS	0	0.727	1.062	-0.177	0.998	0.275	0.00811934	0.042735
chr11:108160329G>A	ATM	1413	0	0	0	1	VUS	0	0.817	0.917	1.045	0.996	1	0.0365957	0.178295
chr11:108160356A>G	ATM	1422	0	0	0	1	VUS	0	0.961	1.062	1.194	0.999	1	0.0483877	0.278261
chr11:108160363A>G	ATM	1424	0	0	0	1	VUS	0	0.871	1.062	1.194	0.999	0.998	0.0483095	0.0542636
chr11:108160366A>G	ATM	1425	0	0	0	1	VUS	0	0.938	1.062	1.194	1	0.994	0.0482744	0.108527
chr11:108160376A>C	ATM	1428	0	0	0	1	VUS	0	0.892	-0.347	0.114	0.997	0.996	0.00440492	0.0521739
chr11:108106492A>G	ATM	143	0	0	0	1	VUS	0	0.816	1.062	1.14	0.987	1	0.0448673	0.0298507
chr11:108106493A>G	ATM	143	0	0	0	1	VUS	0	0.904	1.062	1.14	0.987	1	0.0448673	0.0298507
chr11:108160381A>G	ATM	1430	0	0	0	1	VUS	0	0.869	1.062	1.194	1	1	0.0485095	0.00793651
chr11:108160384A>G	ATM	1431	0	0	0	1	VUS	0	0.764	1.062	1.194	1	1	0.0485095	0.0148148
chr11:108160387T>G	ATM	1432	0	0	0	1	VUS	0	0.732	0.991	1.058	0.998	0.999	0.0400474	0.0486111
chr11:108160396A>G	ATM	1435	0	0	0	1	VUS	0	0.901	1.062	1.194	0.998	0.996	0.0481102	0.115646
chr11:108160398C>T	ATM	1436	0	0	0	1	VUS	0	0.834	-0.058	0.932	0.996	0.995	0.0121289	0.037594
chr11:108160399A>G	ATM	1436	0	0	0	1	VUS	0	0.73	1.062	1.194	0.998	0.997	0.0121289	0.037594
chr11:108160408T>A	ATM	1439	0	0	0	1	VUS	0	0.885	0.991	0.11	1	1	0.0178937	0.0441176
chr11:108160407C>G	ATM	1439	0	0	0	1	VUS	0	0.898	0.871	0.932	1	1	0.0178937	0.0441176
chr11:108106495A>G	ATM	144	0	0	0	1	VUS	0	0.847	1.062	1.14	0.981	0.999	0.0441571	0.0227273
chr11:108160412A>T	ATM	1440	0	0	0	1	VUS	0	0.949	1.062	1.194	1	1	0.0485095	0
chr11:108160415A>G	ATM	1441	0	0	0	1	VUS	0	0.833	1.062	1.194	1	1	0.0485095	0.016
chr11:108160413A>C	ATM	1441	0	0	0	1	VUS	0	0.826	1.062	1.194	1	1	0.0485095	0.016
chr11:108160413A>G	ATM	1441	0	0	0	1	VUS	0	0.902	1.062	1.194	1	1	0.0485095	0.016
chr11:108160428G>A	ATM	1446	0	0	0	1	VUS	0	0.728	0.917	1.045	1	1	0.0369699	0.40625
chr11:108160433T>A	ATM	1447	0	0	0	1	VUS	0	0.765	0.991	1.058	1	1	0.0402838	0.222222
chr11:108160453A>G	ATM	1454	0	0	0	1	VUS	0	0.731	1.062	1.194	0.999	0.995	0.0481922	0.072
chr11:108160456G>C	ATM	1455	0	0	0	1	VUS	0	0.919	0.917	0.105	1	0.994	0.0164215	0.0551181
chr11:108160458G>A	ATM	1456	0	0	0	1	VUS	0	0.788	0.917	1.045	0.998	0.996	0.036662	0.272727
chr11:108160470G>T	ATM	1460	0	0	0	1	VUS	0	0.882	0.917	1.045	0.997	1	0.0316988	0.1
chr11:108160471C>G	ATM	1460	0	0	0	1	VUS	0	0.76	0.871	0.932	0.996	0.999	0.0316988	0.1
chr11:108160509A>G	ATM	1473	0	0	0	1	VUS	0	0.915	1.062	0.235	1	0.943	0.0204519	0
chr11:108160511T>G	ATM	1473	0	0	0	1	VUS	0	0.807	0.079	1.058	0.999	0.987	0.0204519	0
chr11:108160520C>G	ATM	1476	0	0	0	1	VUS	0	0.827	0.871	0.932	0.998	0.998	0.0318351	0.119658
chr11:108160518A>G	ATM	1476	0	0	0	1	VUS	0	0.884	1.062	1.194	0.999	0.998	0.0318351	0.119658
chr11:108160523C>A	ATM	1477	0	0	0	1	VUS	0	0.846	0.033	0.057	0.982	0.984	0.00593541	0
chr11:108160526A>T	ATM	1478	0	0	0	1	LB/B	0	1	0.042	1.194	0.96	0.971	0.0150737	0
chr11:108160525A>G	ATM	1478	0	0	0	1	VUS	0	0.974	1.062	0.188	0.972	0.974	0.0150737	0
chr11:108163348C>T	ATM	1480	0	0	0	1	VUS	0	0.875	0.871	0.935	0.567	0.474	0.00117093	0
chr11:108163348C>G	ATM	1480	0	0	0	1	VUS	0	0.862	0.871	0.935	0.567	0.474	0.00117093	0
chr11:108163347C>T	ATM	1480	0	0	0	1	VUS	0	0.952	0.008	0.077	0.539	0.456	0.00117093	0
chr11:108163351C>T	ATM	1481	0	0	0	1	VUS	0	0.881	0.871	0.935	0.6	0.409	0.00693326	0.0168067
chr11:108163349TT>GC	ATM	1481	0	0	0	1	VUS	0	0.915	NA	NA	NA	NA	0.00693326	0.0168067
chr11:108163354G>A	ATM	1482	0	0	0	1	VUS	0	0.847	-0.31	-0.629	0.595	0.24	0.000434571	0
chr11:108163354G>C	ATM	1482	0	0	0	1	VUS	0	0.914	-0.31	-0.629	0.595	0.24	0.000434571	0
chr11:108163356A>G	ATM	1483	0	0	0	1	VUS	0	0.953	0.049	0.158	0.71	0.293	0.00179418	0.008
chr11:108163356A>T	ATM	1483	0	0	0	1	VUS	0	0.93	0.049	0.158	0.71	0.293	0.00179418	0.008
chr11:108163360T>C	ATM	1484	0	0	0	1	VUS	0	0.929	0.054	-0.219	0.858	0.414	0.00212001	0
chr11:108163359A>T	ATM	1484	0	0	0	1	VUS	0	0.93	1.062	1.199	0.855	0.396	0.00212001	0
chr11:108163363A>G	ATM	1485	0	0	0	1	VUS	0	0.814	1.062	1.199	0.938	0.938	0.0396059	0.0165289
chr11:108163365G>C	ATM	1486	0	0	0	1	VUS	0	0.851	0.917	1.048	0.957	0.99	0.0329451	0.047619
chr11:108163365G>T	ATM	1486	0	0	0	1	VUS	0	0.851	0.917	1.048	0.957	0.99	0.0329451	0.047619
chr11:108106510A>G	ATM	149	0	0	0	1	VUS	0	0.831	1.062	1.14	1	0.999	0.0463242	0.183333
chr11:108163377A>G	ATM	1490	0	0	0	1	VUS	0	0.741	1.062	1.199	0.981	0.992	0.0461392	0.0652174
chr11:108163380T>C	ATM	1491	0	0	0	1	VUS	0	0.928	0.991	1.061	0.997	0.996	0.0399494	0.0234375
chr11:108163380T>G	ATM	1491	0	0	0	1	VUS	0	0.898	0.991	1.061	0.997	0.996	0.0399494	0.0234375
chr11:108163386C>T	ATM	1493	0	0	0	1	VUS	0	0.732	0.871	0.935	0.995	0.995	0.0315945	0
chr11:108163386C>G	ATM	1493	0	0	0	1	VUS	0	0.835	0.871	0.935	0.995	0.995	0.0315945	0
chr11:108163405G>C	ATM	1499	0	0	0	1	VUS	0	0.983	0.917	0.143	0.986	0.829	0.0142518	0.030303
chr11:108163408A>G	ATM	1500	0	0	0	1	VUS	0	0.92	-0.347	0.149	0.953	0.798	0.00342072	0.0137931
chr11:108163408A>C	ATM	1500	0	0	0	1	VUS	0	0.82	-0.347	0.149	0.953	0.798	0.00342072	0.0137931
chr11:108163407C>G	ATM	1500	0	0	0	1	VUS	0	0.875	0.871	0.935	0.964	0.816	0.00342072	0.0137931
chr11:108163410G>A	ATM	1501	0	0	0	1	VUS	0	0.883	0.917	1.048	0.977	0.89	0.0319326	0.0820896
chr11:108163417A>G	ATM	1503	0	0	0	1	VUS	0	0.942	0.075	1.199	0.972	0.973	0.016189	0.0227273
chr11:108163420C>T	ATM	1504	0	0	0	1	VUS	0	0.855	0.871	0.935	0.981	0.989	0.0303321	0.19708
chr11:108163419A>G	ATM	1504	0	0	0	1	VUS	0	0.89	1.062	0.237	0.978	0.979	0.0303321	0.19708
chr11:108163423C>T	ATM	1505	0	0	0	1	VUS	0	0.736	0.871	0.935	0.967	0.993	0.0293601	0.203125
chr11:108163425G>A	ATM	1506	0	0	0	1	VUS	0	0.903	0.917	1.048	0.953	0.992	0.032664	0.00775194
chr11:108163425G>T	ATM	1506	0	0	0	1	VUS	0	0.8	0.917	1.048	0.953	0.992	0.032664	0.00775194
chr11:108163425G>C	ATM	1506	0	0	0	1	VUS	0	0.903	0.917	1.048	0.953	0.992	0.032664	0.00775194
chr11:108163429C>T	ATM	1507	0	0	0	1	VUS	0	0.902	0.871	0.935	0.967	0.988	0.0292391	0.415385
chr11:108163432A>G	ATM	1508	0	0	0	1	VUS	0	0.934	1.062	1.199	0.975	0.984	0.0451524	0.0423729
chr11:108163438A>G	ATM	1510	0	0	0	1	VUS	0	0.938	1.062	1.199	1	1	0.0487131	0
chr11:108163441A>G	ATM	1511	0	0	0	1	VUS	0	0.835	1.062	1.199	1	1	0.0487131	0
chr11:108163453A>C	ATM	1515	0	0	0	1	VUS	0	0.922	-0.352	0.237	0.991	0.996	0.00480423	0.0232558
chr11:108163462A>G	ATM	1518	0	0	0	1	VUS	0	0.853	1.062	1.199	0.997	0.998	0.048269	0.0285714
chr11:108163464G>C	ATM	1519	0	0	0	1	VUS	0	0.722	0.917	1.048	0.992	0.995	0.0361688	0
chr11:108163470G>C	ATM	1521	0	0	0	1	VUS	0	0.731	-0.011	0.135	0.885	0.984	0.0047038	0.00746269
chr11:108163479C>A	ATM	1524	0	0	0	1	VUS	0	0.804	-0.058	0.935	0.989	1	0.0119907	0.34127
chr11:108163483T>C	ATM	1525	0	0	0	1	VUS	0	0.884	0.991	1.061	0.997	0.999	0.0400474	0.0887097
chr11:108163484A>G	ATM	1525	0	0	0	1	VUS	0	0.923	0.079	-0.243	0.995	0.996	0.0400474	0.0887097
chr11:108163488C>G	ATM	1527	0	0	0	1	VUS	0	0.883	0.033	0.935	0.979	0.998	0.0128188	0
chr11:108163488C>T	ATM	1527	0	0	0	1	VUS	0	0.805	0.033	0.935	0.979	0.998	0.0128188	0
chr11:108163495A>G	ATM	1529	0	0	0	1	VUS	0	0.974	0.126	0.229	0.883	0.965	0.00577031	0
chr11:108163498A>C	ATM	1530	0	0	0	1	VUS	0	0.944	1.062	1.199	0.899	0.947	0.0361344	0
chr11:108163509G>T	ATM	1534	0	0	0	1	VUS	0	0.757	0.069	0.126	0.917	0.904	0.00515825	0
chr11:108163519A>T	ATM	1537	0	0	0	1	VUS	0	0.808	1.062	1.199	0.91	0.986	0.0383656	0.00757576
chr11:108163519A>G	ATM	1537	0	0	0	1	VUS	0	0.839	1.062	1.199	0.91	0.986	0.0383656	0.00757576
chr11:108164040G>T	ATM	1538	0	0	0	1	VUS	0	0.853	0.917	1.048	0.985	1	0.0356758	0.0218978
chr11:108164040G>C	ATM	1538	0	0	0	1	VUS	0	0.855	0.917	1.048	0.985	1	0.0356758	0.0218978
chr11:108164046G>T	ATM	1540	0	0	0	1	VUS	0	0.859	0.917	1.048	1	1	0.0370641	0
chr11:108164046G>A	ATM	1540	0	0	0	1	VUS	0	0.741	0.917	1.048	1	1	0.0370641	0
chr11:108164046G>C	ATM	1540	0	0	0	1	VUS	0	0.942	0.917	1.048	1	1	0.0370641	0
chr11:108164059A>G	ATM	1544	0	0	0	1	VUS	0	0.805	1.062	1.199	1	1	0.0487131	0
chr11:108164058T>C	ATM	1544	0	0	0	1	VUS	0	0.765	0.991	1.061	1	1	0.0487131	0
chr11:108164064G>A	ATM	1546	0	0	0	1	VUS	0	0.833	0.917	1.048	1	1	0.0370641	0
chr11:108164067A>G	ATM	1547	0	0	0	1	VUS	0	0.825	1.062	1.199	1	1	0.0487131	0
chr11:108164067A>T	ATM	1547	0	0	0	1	VUS	0	0.852	1.062	1.199	1	1	0.0487131	0
chr11:108164071A>T	ATM	1548	0	0	0	1	VUS	0	0.72	1.062	0.234	1	0.996	0.0213567	0.201439
chr11:108164075C>G	ATM	1549	0	0	0	1	VUS	0	0.843	0.871	0.935	1	1	0.0321331	0
chr11:108164078G>T	ATM	1550	0	0	0	1	VUS	0	0.807	-0.31	0.154	0.995	1	0.00473344	0.133333
chr11:108164076A>G	ATM	1550	0	0	0	1	VUS	0	0.871	1.062	1.199	0.999	1	0.00473344	0.133333
chr11:108164080A>G	ATM	1551	0	0	0	1	VUS	0	0.731	1.062	1.199	0.996	1	0.0482259	0.0166667
chr11:108164083A>G	ATM	1552	0	0	0	1	VUS	0	0.838	1.062	1.199	0.997	1	0.0483472	0
chr11:108164086A>C	ATM	1553	0	0	0	1	VUS	0	0.882	1.062	1.199	0.995	0.996	0.0479492	0.0148148
chr11:108164086A>G	ATM	1553	0	0	0	1	VUS	0	0.892	1.062	1.199	0.995	0.996	0.0479492	0.0148148
chr11:108164090C>A	ATM	1554	0	0	0	1	VUS	0	0.805	0.033	0.935	0.928	0.972	0.0109788	0.0526316
chr11:108164091C>T	ATM	1555	0	0	0	1	VUS	0	0.809	0.871	0.935	0.9	0.954	0.0239288	0.383459
chr11:108164094T>C	ATM	1556	0	0	0	1	VUS	0	0.876	-0.449	0.157	0.618	0.751	0.00643322	0
chr11:108164095A>G	ATM	1556	0	0	0	1	VUS	0	0.861	-0.449	0.157	0.618	0.751	0.00643322	0
chr11:108164095A>C	ATM	1556	0	0	0	1	VUS	0	0.877	0.991	0.129	0.677	0.767	0.00643322	0
chr11:108164098T>A	ATM	1557	0	0	0	1	VUS	0	0.91	0.015	1.061	0.63	0.797	0.00475074	0.0149254
chr11:108164099C>G	ATM	1557	0	0	0	1	VUS	0	0.941	-0.048	0.038	0.707	0.817	0.00475074	0.0149254
chr11:108164101C>T	ATM	1558	0	0	0	1	VUS	0	0.932	0.871	0.935	0.897	0.86	0.0219595	0.0347826
chr11:108164101C>A	ATM	1558	0	0	0	1	VUS	0	0.879	0.871	0.935	0.897	0.86	0.0219595	0.0347826
chr11:108164106A>G	ATM	1560	0	0	0	1	VUS	0	0.833	1.062	1.199	0.986	0.989	0.0466103	0.0173913
chr11:108164106A>C	ATM	1560	0	0	0	1	VUS	0	0.83	1.062	1.199	0.986	0.989	0.0466103	0.0173913
chr11:108164109C>T	ATM	1561	0	0	0	1	VUS	0	0.872	0.871	0.935	0.992	0.993	0.0313013	0
chr11:108164109C>G	ATM	1561	0	0	0	1	VUS	0	0.91	0.871	0.935	0.992	0.993	0.0313013	0
chr11:108164115G>A	ATM	1563	0	0	0	1	VUS	0	0.804	0.917	1.048	0.998	1	0.036876	0
chr11:108164127G>A	ATM	1567	0	0	0	1	VUS	0	0.782	0.917	1.048	1	1	0.0370641	0
chr11:108164128A>G	ATM	1567	0	0	0	1	VUS	0	0.774	1.062	1.199	1	1	0.0370641	0
chr11:108164130C>T	ATM	1568	0	0	0	1	VUS	0	0.863	0.871	0.935	0.999	1	0.0320511	0
chr11:108164134T>A	ATM	1569	0	0	0	1	VUS	0	0.906	-0.291	0.112	0.994	0.999	0.00463793	0.0578512
chr11:108164134T>C	ATM	1569	0	0	0	1	VUS	0	0.919	-0.291	0.112	0.994	0.999	0.00463793	0.0578512
chr11:108164144G>C	ATM	1572	0	0	0	1	VUS	0	0.91	0.917	0.128	1	1	0.0168361	0.0746269
chr11:108164154A>G	ATM	1576	0	0	0	1	VUS	0	0.95	0.042	-0.203	0.979	0.995	0.00477844	0.00729927
chr11:108164155T>C	ATM	1576	0	0	0	1	VUS	0	0.902	0.991	1.061	0.982	0.998	0.00477844	0.00729927
chr11:108164166A>G	ATM	1580	0	0	0	1	VUS	0	0.757	1.062	1.199	0.999	1	0.0485908	0
chr11:108164168A>C	ATM	1580	0	0	0	1	VUS	0	0.799	0.075	1.199	0.998	1	0.0485908	0
chr11:108164169A>G	ATM	1581	0	0	0	1	VUS	0	0.882	1.062	1.199	0.998	1	0.0484689	0
chr11:108164179G>A	ATM	1584	0	0	0	1	VUS	0	0.831	0.917	1.048	0.996	0.963	0.0355924	0
chr11:108164184G>A	ATM	1586	0	0	0	1	VUS	0	0.71	0.917	1.048	0.997	0.992	0.036542	0.00699301
chr11:108164187C>G	ATM	1587	0	0	0	1	VUS	0	0.915	0.871	0.935	1	0.999	0.0321066	0.0218978
chr11:108164190T>C	ATM	1588	0	0	0	1	VUS	0	0.764	0.991	1.061	1	1	0.0403861	0
chr11:108164194C>T	ATM	1589	0	0	0	1	VUS	0	0.831	0.871	0.935	1	1	0.0321331	0
chr11:108106542A>G	ATM	159	0	0	0	1	VUS	0	0.797	0.075	1.14	0.999	1	0.0168773	0.0149254
chr11:108106540A>G	ATM	159	0	0	0	1	VUS	0	0.941	0.09	0.196	0.999	0.999	0.0168773	0.0149254
chr11:108164201G>C	ATM	1591	0	0	0	1	VUS	0	0.833	0.034	0.154	0.999	0.998	0.00684334	0.0172414
chr11:108164200T>C	ATM	1591	0	0	0	1	VUS	0	0.836	0.991	0.114	1	0.998	0.00684334	0.0172414
chr11:108164204G>C	ATM	1592	0	0	0	1	VUS	0	0.875	0.917	1.048	0.998	1	0.036876	0
chr11:108164203A>C	ATM	1592	0	0	0	1	VUS	0	0.786	1.062	1.199	0.999	1	0.036876	0
chr11:108165657A>G	ATM	1594	0	0	0	1	VUS	0	0.772	1.062	1.194	1	1	0.0485095	0.015873
chr11:108165661A>G	ATM	1595	0	0	0	1	VUS	0	0.88	1.062	1.194	1	1	0.0485095	0.00680272
chr11:108165661A>C	ATM	1595	0	0	0	1	VUS	0	0.869	1.062	1.194	1	1	0.0485095	0.00680272
chr11:108165662C>A	ATM	1595	0	0	0	1	VUS	0	0.868	0.871	0.932	1	1	0.0485095	0.00680272
chr11:108106543T>G	ATM	160	0	0	0	1	VUS	0	0.956	0.991	1.011	1	1	0.0309764	0
chr11:108106543T>C	ATM	160	0	0	0	1	VUS	0	0.897	0.991	1.011	1	1	0.0309764	0
chr11:108106544C>T	ATM	160	0	0	0	1	VUS	0	0.804	0.871	0.892	1	1	0.0309764	0
chr11:108165678A>G	ATM	1601	0	0	0	1	VUS	0	0.832	1.062	1.194	0.991	0.999	0.0473857	0.0151515
chr11:108165679G>C	ATM	1601	0	0	0	1	VUS	0	0.928	0.069	1.045	0.987	1	0.0473857	0.0151515
chr11:108165684T>C	ATM	1603	0	0	0	1	VUS	0	0.776	0.991	1.058	0.977	0.997	0.0379067	0.046875
chr11:108165691C>T	ATM	1605	0	0	0	1	VUS	0	0.865	0.871	0.932	0.978	0.996	0.0301968	0.0952381
chr11:108165690G>A	ATM	1605	0	0	0	1	VUS	0	0.939	-0.743	0.077	0.972	0.995	0.0301968	0.0952381
chr11:108165693C>G	ATM	1606	0	0	0	1	VUS	0	0.752	0.871	0.932	0.98	0.998	0.030402	0.0948905
chr11:108165702A>G	ATM	1609	0	0	0	1	VUS	0	0.892	1.062	1.194	0.986	0.998	0.0467552	0.0294118
chr11:108106548G>C	ATM	161	0	0	0	1	VUS	0	0.783	0.917	0.108	1	1	0.0165471	0
chr11:108106548G>T	ATM	161	0	0	0	1	VUS	0	0.784	0.917	0.108	1	1	0.0165471	0
chr11:108106547A>G	ATM	161	0	0	0	1	VUS	0	0.865	1.062	1.14	1	1	0.0165471	0
chr11:108165708C>G	ATM	1611	0	0	0	1	VUS	0	0.754	0.871	0.932	0.991	0.996	0.0312187	0.075
chr11:108165722G>T	ATM	1615	0	0	0	1	VUS	0	0.892	0.917	0.074	0.994	0.997	0.0157787	0
chr11:108165722G>C	ATM	1615	0	0	0	1	VUS	0	0.892	0.917	0.074	0.994	0.997	0.0157787	0
chr11:108165721A>C	ATM	1615	0	0	0	1	VUS	0	0.732	1.062	1.194	0.994	0.997	0.0157787	0
chr11:108165725T>A	ATM	1616	0	0	0	1	VUS	0	0.946	-0.013	1.058	0.972	0.997	0.0133423	0.0542636
chr11:108165726C>G	ATM	1617	0	0	0	1	VUS	0	0.852	-0.048	0.036	0.964	0.994	0.00515	0.304
chr11:108165730G>T	ATM	1618	0	0	0	1	VUS	0	0.852	0.917	1.045	0.952	0.99	0.032444	0.0263158
chr11:108165729C>G	ATM	1618	0	0	0	1	VUS	0	0.718	-0.032	0.063	0.949	0.987	0.032444	0.0263158
chr11:108165733G>A	ATM	1619	0	0	0	1	VUS	0	0.797	0.069	1.045	0.966	0.997	0.0141413	0.00869565
chr11:108106550A>G	ATM	162	0	0	0	1	VUS	0	0.879	1.062	1.14	0.998	1	0.0461288	0
chr11:108165742A>G	ATM	1622	0	0	0	1	VUS	0	0.918	0.063	0.186	0.982	0.929	0.00654466	0
chr11:108165745T>C	ATM	1623	0	0	0	1	VUS	0	0.858	0.077	0.151	0.979	0.916	0.00632056	0
chr11:108165747C>A	ATM	1624	0	0	0	1	VUS	0	0.941	0.871	0.036	0.99	0.942	0.0137565	0
chr11:108165751A>G	ATM	1625	0	0	0	1	VUS	0	0.739	1.062	1.194	0.998	0.995	0.0480712	0.0359712
chr11:108165759A>T	ATM	1628	0	0	0	1	VUS	0	0.942	1.062	1.194	0.956	0.987	0.0429616	0.0819672
chr11:108165761G>T	ATM	1628	0	0	0	1	VUS	0	0.941	0.917	0.098	0.741	0.899	0.0429616	0.0819672
chr11:108165762G>C	ATM	1629	0	0	0	1	VUS	0	0.929	-1.345	-0.665	0.382	0.849	0.000135609	0
chr11:108106554G>C	ATM	163	0	0	0	1	VUS	0	0.837	-0.045	0.998	0.996	1	0.0460128	0.0214286
chr11:108106554G>T	ATM	163	0	0	0	1	VUS	0	0.836	-0.045	0.998	0.996	1	0.0460128	0.0214286
chr11:108106553A>G	ATM	163	0	0	0	1	VUS	0	0.801	1.062	1.14	0.997	1	0.0460128	0.0214286
chr11:108106552C>G	ATM	163	0	0	0	1	VUS	0	0.858	0.871	0.892	0.996	1	0.0460128	0.0214286
chr11:108165765G>A	ATM	1630	0	0	0	1	VUS	0	0.864	0.917	1.045	0.392	0.884	0.00693352	0
chr11:108165766A>G	ATM	1630	0	0	0	1	VUS	0	0.903	1.062	1.194	0.395	0.89	0.00693352	0
chr11:108165769T>G	ATM	1631	0	0	0	1	VUS	0	0.8	0.991	1.058	0.381	0.915	0.00755611	0.017094
chr11:108165771A>G	ATM	1632	0	0	0	1	VUS	0	0.958	-1.254	0.154	0.364	0.945	0.000317495	0.09375
chr11:108165773G>A	ATM	1632	0	0	0	1	VUS	0	0.92	0.917	1.045	0.487	0.991	0.000317495	0.09375
chr11:108165775G>T	ATM	1633	0	0	0	1	VUS	0	0.739	0.069	1.045	0.495	0.996	0.00411417	0.00746269
chr11:108165774A>G	ATM	1633	0	0	0	1	VUS	0	0.712	1.062	1.194	0.498	0.995	0.00411417	0.00746269
chr11:108165777G>A	ATM	1634	0	0	0	1	VUS	0	0.962	0.069	1.045	0.482	0.993	0.00396577	0
chr11:108165780T>G	ATM	1635	0	0	0	1	VUS	0	0.918	0.991	1.058	0.613	0.986	0.014706	0.0538462
chr11:108165781C>A	ATM	1635	0	0	0	1	VUS	0	0.897	0.871	0.932	0.666	0.992	0.014706	0.0538462
chr11:108165786G>T	ATM	1637	0	0	0	1	VUS	0	0.764	0.917	1.045	0.658	0.985	0.0151278	0.0307692
chr11:108165786G>A	ATM	1637	0	0	0	1	VUS	0	0.85	0.917	1.045	0.658	0.985	0.0151278	0.0307692
chr11:108168019C>G	ATM	1639	0	0	0	1	VUS	0	0.766	0.871	0.852	0.945	0.987	0.0257159	0.0661157
chr11:108168019C>T	ATM	1639	0	0	0	1	VUS	0	0.787	0.871	0.852	0.945	0.987	0.0257159	0.0661157
chr11:108168023A>C	ATM	1640	0	0	0	1	VUS	0	0.936	1.062	1.088	0.986	0.991	0.0425246	0
chr11:108168023A>G	ATM	1640	0	0	0	1	VUS	0	0.937	1.062	1.088	0.986	0.991	0.0425246	0
chr11:108168025G>C	ATM	1641	0	0	0	1	VUS	0	0.769	0.917	0.953	0.995	0.995	0.0336202	0.209677
chr11:108168036G>C	ATM	1644	0	0	0	1	VUS	0	0.948	0.917	0.953	0.998	1	0.0340181	0
chr11:108168036G>A	ATM	1644	0	0	0	1	VUS	0	0.948	0.917	0.953	0.998	1	0.0340181	0
chr11:108168035T>C	ATM	1644	0	0	0	1	VUS	0	0.776	0.991	0.964	0.998	0.999	0.0340181	0
chr11:108168034A>G	ATM	1644	0	0	0	1	VUS	0	0.901	0.09	0.16	0.997	0.998	0.0340181	0
chr11:108168037G>T	ATM	1645	0	0	0	1	VUS	0	0.921	0.917	0.953	0.998	1	0.0340181	0
chr11:108168049G>A	ATM	1649	0	0	0	1	VUS	0	0.92	0.917	0.045	0.93	0.991	0.0129599	0
chr11:108106558T>G	ATM	165	0	0	0	1	VUS	0	0.95	-0.41	0.047	0.992	0.998	0.0459754	0.0526316
chr11:108106558T>A	ATM	165	0	0	0	1	VUS	0	0.961	-0.41	0.047	0.992	0.998	0.0459754	0.0526316
chr11:108106560A>C	ATM	165	0	0	0	1	VUS	0	0.925	1.062	1.14	0.997	0.999	0.0459754	0.0526316
chr11:108168053A>G	ATM	1650	0	0	0	1	VUS	0	0.964	-0.056	-0.067	0.95	0.985	0.00446363	0
chr11:108168053A>C	ATM	1650	0	0	0	1	LB/B	0	1	-0.056	-0.067	0.95	0.985	0.00446363	0
chr11:108168061C>G	ATM	1653	0	0	0	1	VUS	0	0.841	0.871	0.852	0.998	1	0.0297837	0.0215827
chr11:108168070A>C	ATM	1656	0	0	0	1	VUS	0	0.718	1.062	1.088	1	1	0.0443794	0.0336134
chr11:108168071A>G	ATM	1656	0	0	0	1	VUS	0	0.816	1.062	1.088	1	1	0.0443794	0.0336134
chr11:108168073A>G	ATM	1657	0	0	0	1	VUS	0	0.938	1.062	1.088	1	1	0.0443794	0.037594
chr11:108168073A>T	ATM	1657	0	0	0	1	VUS	0	0.94	1.062	1.088	1	1	0.0443794	0.037594
chr11:108168074T>A	ATM	1657	0	0	0	1	VUS	0	0.873	0.991	0.964	1	1	0.0443794	0.037594
chr11:108168076G>T	ATM	1658	0	0	0	1	VUS	0	0.88	0.917	0.953	1	0.998	0.0341359	0.0546875
chr11:108168080T>C	ATM	1659	0	0	0	1	VUS	0	0.944	0.991	0.964	0.993	0.991	0.0362782	0.195122
chr11:108168080T>G	ATM	1659	0	0	0	1	VUS	0	0.958	0.991	0.964	0.993	0.991	0.0362782	0.195122
chr11:108114681A>C	ATM	166	0	0	0	1	VUS	0	0.909	1.062	1.14	0.896	0.983	0.0351299	0
chr11:108114680A>T	ATM	166	0	0	0	1	VUS	0	0.899	1.062	1.14	0.933	0.959	0.0351299	0
chr11:108114681A>T	ATM	166	0	0	0	1	VUS	0	0.909	1.062	1.14	0.896	0.983	0.0351299	0
chr11:108114680A>G	ATM	166	0	0	0	1	VUS	0	0.875	1.062	1.14	0.933	0.959	0.0351299	0
chr11:108106561G>A	ATM	166	0	0	0	1	VUS	0	0.816	0.917	0.998	0.998	0.999	0.0351299	0
chr11:108168084C>A	ATM	1660	0	0	0	1	VUS	0	0.802	0.871	0.852	0.998	0.999	0.0297591	0.40411
chr11:108168086A>G	ATM	1661	0	0	0	1	VUS	0	0.876	1.062	1.088	0.998	1	0.0441559	0
chr11:108168085C>A	ATM	1661	0	0	0	1	VUS	0	0.839	0.871	0.852	0.998	1	0.0441559	0
chr11:108168089C>T	ATM	1662	0	0	0	1	VUS	0	0.835	0.871	0.852	0.999	1	0.0298601	0.709677
chr11:108168089C>A	ATM	1662	0	0	0	1	VUS	0	0.857	0.871	0.852	0.999	1	0.0298601	0.709677
chr11:108168094G>A	ATM	1664	0	0	0	1	VUS	0	0.773	0.917	0.953	1	1	0.0443794	0
chr11:108168094G>C	ATM	1664	0	0	0	1	VUS	0	0.882	0.917	0.953	1	1	0.0443794	0
chr11:108168095A>G	ATM	1664	0	0	0	1	VUS	0	0.956	1.062	1.088	1	1	0.0443794	0
chr11:108168101A>C	ATM	1666	0	0	0	1	VUS	0	0.946	1.062	1.088	0.999	1	0.0442675	0.00724638
chr11:108168103G>A	ATM	1667	0	0	0	1	VUS	0	0.915	0.917	0.953	0.998	0.997	0.0339343	0
chr11:108114684G>T	ATM	167	0	0	0	1	VUS	0	0.803	-0.045	0.108	0.543	0.995	0.00181821	0.015873
chr11:108170446G>C	ATM	1671	0	0	0	1	VUS	0	0.842	0.069	1.045	0.979	1	0.0146649	0
chr11:108170447T>C	ATM	1671	0	0	0	1	VUS	0	0.886	0.991	1.058	0.984	1	0.0146649	0
chr11:108170453G>A	ATM	1673	0	0	0	1	VUS	0	0.926	-0.044	1.048	0.979	1	0.0130767	0.0243902
chr11:108170452A>G	ATM	1673	0	0	0	1	VUS	0	0.895	1.062	0.234	0.984	1	0.0130767	0.0243902
chr11:108114687C>G	ATM	168	0	0	0	1	VUS	0	0.958	-0.595	0.049	0.158	0.996	0.000350931	0.115385
chr11:108114685T>C	ATM	168	0	0	0	1	VUS	0	0.976	0.079	1.011	0.438	0.997	0.000350931	0.115385
chr11:108114686T>A	ATM	168	0	0	0	1	VUS	0	0.951	0.991	1.011	0.36	0.997	0.000350931	0.115385
chr11:108170477T>C	ATM	1681	0	0	0	1	VUS	0	0.834	0.991	0.148	0.997	0.966	0.0178341	0
chr11:108170476A>G	ATM	1681	0	0	0	1	VUS	0	0.924	-0.691	-0.665	0.995	0.957	0.0178341	0
chr11:108170478A>G	ATM	1681	0	0	0	1	VUS	0	0.949	0.09	0.237	0.997	0.977	0.0178341	0
chr11:108170484C>A	ATM	1683	0	0	0	1	VUS	0	0.87	0.033	0.022	0.998	0.998	0.00607481	0.0787402
chr11:108170491A>G	ATM	1686	0	0	0	1	VUS	0	0.799	1.062	1.199	0.996	0.997	0.0481088	0.00694444
chr11:108170497A>G	ATM	1688	0	0	0	1	VUS	0	0.941	0.09	0.237	0.979	0.958	0.00715696	0
chr11:108170501A>G	ATM	1689	0	0	0	1	VUS	0	0.801	1.062	1.199	0.97	0.958	0.0436536	0.00819672
chr11:108114689C>G	ATM	169	0	0	0	1	VUS	0	0.93	0.871	0.892	0.108	0.995	0.00300902	0.0384615
chr11:108170504A>G	ATM	1690	0	0	0	1	VUS	0	0.823	1.062	1.199	0.953	0.946	0.04141	0
chr11:108170507G>C	ATM	1691	0	0	0	1	VUS	0	0.944	-0.029	0.154	0.83	0.92	0.00548116	0.00819672
chr11:108170506A>G	ATM	1691	0	0	0	1	VUS	0	0.945	0.126	0.237	0.873	0.927	0.00548116	0.00819672
chr11:108170511A>C	ATM	1692	0	0	0	1	VUS	0	0.829	1.062	1.199	0.787	0.946	0.0271103	0.008
chr11:108170509A>G	ATM	1692	0	0	0	1	VUS	0	0.91	1.062	1.199	0.804	0.935	0.0271103	0.008
chr11:108170512G>C	ATM	1693	0	0	0	1	VUS	0	0.829	0.917	1.048	0.763	0.945	0.0192641	0.0387597
chr11:108170513A>T	ATM	1693	0	0	0	1	VUS	0	0.716	1.062	1.199	0.705	0.935	0.0192641	0.0387597
chr11:108170516C>G	ATM	1694	0	0	0	1	VUS	0	0.95	-0.786	-0.17	0.099	0.79	0.000170026	0
chr11:108170516C>T	ATM	1694	0	0	0	1	VUS	0	0.97	-0.786	-0.17	0.099	0.79	0.000170026	0
chr11:108170522A>G	ATM	1696	0	0	0	1	VUS	0	0.825	0.063	0.189	0.079	0.797	0.000543428	0
chr11:108170522A>T	ATM	1696	0	0	0	1	VUS	0	0.876	0.063	0.189	0.079	0.797	0.000543428	0
chr11:108170521T>G	ATM	1696	0	0	0	1	VUS	0	0.867	0.991	0.148	0.083	0.799	0.000543428	0
chr11:108170524A>C	ATM	1697	0	0	0	1	VUS	0	0.964	0.042	0.202	0.095	0.781	0.00055329	0.00689655
chr11:108170531C>T	ATM	1699	0	0	0	1	VUS	0	0.908	0.871	0.935	0.296	0.736	0.00411447	0.0962963
chr11:108098400C>A	ATM	17	0	0	0	1	VUS	0	0.936	-0.058	0.059	0.992	0.997	0.00561119	0.0882353
chr11:108098400C>G	ATM	17	0	0	0	1	VUS	0	0.961	-0.058	0.059	0.992	0.997	0.00561119	0.0882353
chr11:108098401A>G	ATM	17	0	0	0	1	VUS	0	0.928	1.062	1.199	0.995	0.999	0.00561119	0.0882353
chr11:108114691G>T	ATM	170	0	0	0	1	VUS	0	0.952	-0.726	0.045	0.07	0.994	0.000241111	0.0148148
chr11:108114691G>A	ATM	170	0	0	0	1	VUS	0	0.971	-0.726	0.045	0.07	0.994	0.000241111	0.0148148
chr11:108170536A>G	ATM	1701	0	0	0	1	VUS	0	0.944	-0.056	0.117	0.361	0.558	0.000773187	0
chr11:108170537A>C	ATM	1701	0	0	0	1	VUS	0	0.951	0.09	0.237	0.454	0.718	0.000773187	0
chr11:108170542T>C	ATM	1703	0	0	0	1	VUS	0	0.889	0.054	0.144	0.931	0.99	0.00575581	0.0234375
chr11:108170548G>A	ATM	1705	0	0	0	1	VUS	0	0.876	0.917	0.127	0.992	0.995	0.0164068	0
chr11:108170549A>G	ATM	1705	0	0	0	1	VUS	0	0.726	0.11	0.235	0.992	0.995	0.0164068	0
chr11:108170551A>G	ATM	1706	0	0	0	1	VUS	0	0.755	1.062	1.199	0.996	0.997	0.0481088	0.00775194
chr11:108170554G>A	ATM	1707	0	0	0	1	VUS	0	0.895	0.917	1.048	0.999	0.999	0.0369397	0
chr11:108170557C>T	ATM	1708	0	0	0	1	VUS	0	0.846	0.871	0.935	1	1	0.0321331	0
chr11:108170561A>G	ATM	1709	0	0	0	1	VUS	0	0.852	1.062	1.199	1	1	0.0487131	0
chr11:108170560C>A	ATM	1709	0	0	0	1	VUS	0	0.816	0.871	0.935	1	1	0.0487131	0
chr11:108170562G>C	ATM	1709	0	0	0	1	VUS	0	0.915	0.917	1.048	1	1	0.0487131	0
chr11:108170565G>T	ATM	1710	0	0	0	1	VUS	0	0.89	0.917	1.048	1	0.998	0.0370034	0
chr11:108170567C>G	ATM	1711	0	0	0	1	VUS	0	0.94	0.871	0.935	1	0.99	0.0318695	0
chr11:108170567C>A	ATM	1711	0	0	0	1	VUS	0	0.948	0.871	0.935	1	0.99	0.0318695	0
chr11:108170567C>T	ATM	1711	0	0	0	1	VUS	0	0.949	0.871	0.935	1	0.99	0.0318695	0
chr11:108170573T>C	ATM	1713	0	0	0	1	VUS	0	0.92	0.991	1.061	0.995	0.503	0.0264906	0.210938
chr11:108114697T>C	ATM	172	0	0	0	1	VUS	0	0.975	0.047	1.061	0.063	0.995	0.00130527	0.00740741
chr11:108170597C>T	ATM	1721	0	0	0	1	VUS	0	0.852	0.871	0.935	0.99	0.818	0.0269495	0.00775194
chr11:108170603T>C	ATM	1723	0	0	0	1	VUS	0	0.924	0.991	1.061	0.997	0.998	0.0400147	0.102362
chr11:108170602G>A	ATM	1723	0	0	0	1	VUS	0	0.863	0.917	1.048	0.998	0.994	0.0400147	0.102362
chr11:108170611T>G	ATM	1726	0	0	0	1	VUS	0	0.893	0.048	-0.334	0.992	0.993	0.0044286	0.0208333
chr11:108170612G>T	ATM	1726	0	0	0	1	VUS	0	0.79	0.917	1.048	0.992	0.995	0.0044286	0.0208333
chr11:108172380A>G	ATM	1728	0	0	0	1	VUS	0	0.786	1.062	0.2	0.998	0.998	0.0206674	0
chr11:108172380A>C	ATM	1728	0	0	0	1	VUS	0	0.758	1.062	0.2	0.998	0.998	0.0206674	0
chr11:108114702G>T	ATM	173	0	0	0	1	VUS	0	0.894	-0.461	0.097	0.025	0.884	0.000269709	0
chr11:108114701G>T	ATM	173	0	0	0	1	VUS	0	0.926	-0.607	-0.256	0.025	0.894	0.000269709	0
chr11:108172401C>G	ATM	1735	0	0	0	1	VUS	0	0.862	0.871	0.892	0.998	0.998	0.0307675	0.177305
chr11:108172401C>T	ATM	1735	0	0	0	1	VUS	0	0.879	0.871	0.892	0.998	0.998	0.0307675	0.177305
chr11:108172413A>C	ATM	1739	0	0	0	1	VUS	0	0.78	0.079	0.189	0.998	1	0.00738861	0.0731707
chr11:108114703C>A	ATM	174	0	0	0	1	VUS	0	0.923	0.033	0.059	0.034	0.877	0.000446397	0.0142857
chr11:108172429G>C	ATM	1744	0	0	0	1	VUS	0	0.757	0.069	0.998	0.998	1	0.0147926	0.0322581
chr11:108172437A>G	ATM	1747	0	0	0	1	VUS	0	0.787	1.062	1.14	1	1	0.0463618	0.016129
chr11:108172439A>C	ATM	1748	0	0	0	1	VUS	0	0.879	1.062	-0.218	0.999	0.995	0.0143974	0.328125
chr11:108114706T>G	ATM	175	0	0	0	1	VUS	0	0.801	0.991	1.061	0.198	0.929	0.00474186	0.0378788
chr11:108114706T>A	ATM	175	0	0	0	1	VUS	0	0.899	0.991	1.061	0.198	0.929	0.00474186	0.0378788
chr11:108172452T>C	ATM	1752	0	0	0	1	VUS	0	0.894	0.048	0.052	0.997	0.997	0.00631299	0
chr11:108172455A>G	ATM	1753	0	0	0	1	VUS	0	0.725	1.062	1.14	0.997	1	0.0460128	0.0166667
chr11:108172460A>G	ATM	1755	0	0	0	1	VUS	0	0.912	1.062	1.14	0.9	0.985	0.035548	0
chr11:108172462G>T	ATM	1755	0	0	0	1	VUS	0	0.918	-0.31	0.12	0.726	0.937	0.035548	0
chr11:108172461T>A	ATM	1755	0	0	0	1	VUS	0	0.861	-0.516	0.11	0.751	0.958	0.035548	0
chr11:108172464C>G	ATM	1756	0	0	0	1	VUS	0	0.878	0.871	0.892	0.735	0.911	0.0145048	0.104348
chr11:108172467C>T	ATM	1757	0	0	0	1	VUS	0	0.948	0.09	0.196	0.735	0.866	0.0139984	0.080292
chr11:108172466A>G	ATM	1757	0	0	0	1	VUS	0	0.92	0.09	0.196	0.735	0.866	0.0139984	0.080292
chr11:108172466A>C	ATM	1757	0	0	0	1	VUS	0	0.968	0.871	0.892	0.741	0.85	0.0139984	0.080292
chr11:108172471T>A	ATM	1758	0	0	0	1	VUS	0	0.771	0.046	-0.282	0.893	0.881	0.00324201	0
chr11:108114709C>G	ATM	176	0	0	0	1	VUS	0	0.951	0.871	0.935	0.303	0.969	0.00510513	0
chr11:108114710T>A	ATM	176	0	0	0	1	VUS	0	0.945	0.871	0.935	0.303	0.969	0.00510513	0
chr11:108114710T>C	ATM	176	0	0	0	1	VUS	0	0.846	0.991	1.061	0.314	0.971	0.00510513	0
chr11:108114709C>A	ATM	176	0	0	0	1	VUS	0	0.805	0.991	1.061	0.314	0.971	0.00510513	0
chr11:108172475A>G	ATM	1760	0	0	0	1	VUS	0	0.733	1.062	1.14	0.96	0.973	0.0409959	0
chr11:108172475A>T	ATM	1760	0	0	0	1	VUS	0	0.756	1.062	1.14	0.96	0.973	0.0409959	0
chr11:108172481G>A	ATM	1762	0	0	0	1	VUS	0	0.956	0.045	0.165	0.959	0.997	0.00628772	0.00757576
chr11:108172482C>G	ATM	1762	0	0	0	1	VUS	0	0.956	-0.275	0.036	0.957	0.997	0.00628772	0.00757576
chr11:108172491A>G	ATM	1765	0	0	0	1	VUS	0	0.78	1.062	1.14	0.992	1	0.0454366	0.259259
chr11:108114713A>G	ATM	177	0	0	0	1	VUS	0	0.95	1.062	1.199	0.373	0.979	0.00951175	0
chr11:108173583T>G	ATM	1775	0	0	0	1	VUS	0	0.847	0.079	0.964	0.995	0.998	0.0143754	0.024
chr11:108173584T>C	ATM	1775	0	0	0	1	VUS	0	0.782	0.991	0.964	0.994	0.998	0.0143754	0.024
chr11:108173585A>C	ATM	1775	0	0	0	1	VUS	0	0.768	1.062	1.088	0.992	0.995	0.0143754	0.024
chr11:108173586G>A	ATM	1776	0	0	0	1	VUS	0	0.792	0.917	0.953	0.984	0.988	0.0325012	0.105691
chr11:108173587A>T	ATM	1776	0	0	0	1	VUS	0	0.841	1.062	1.088	0.966	0.971	0.0325012	0.105691
chr11:108173589G>A	ATM	1777	0	0	0	1	VUS	0	0.92	-0.022	0.079	0.797	0.803	0.00301255	0
chr11:108173590T>C	ATM	1777	0	0	0	1	VUS	0	0.745	0.991	0.084	0.72	0.715	0.00301255	0
chr11:108173592C>T	ATM	1778	0	0	0	1	VUS	0	0.732	0.871	0.852	0.485	0.596	0.00558455	0
chr11:108173597A>T	ATM	1779	0	0	0	1	VUS	0	0.844	0.075	0.162	0.139	0.151	0.000363491	0.0503597
chr11:108173595A>G	ATM	1779	0	0	0	1	VUS	0	0.919	-0.403	0.082	0.166	0.227	0.000363491	0.0503597
chr11:108114715C>T	ATM	178	0	0	0	1	VUS	0	0.851	0.871	0.038	0.405	0.974	0.00305347	0
chr11:108114716C>T	ATM	178	0	0	0	1	VUS	0	0.828	0.871	0.935	0.419	0.975	0.00305347	0
chr11:108173599T>G	ATM	1780	0	0	0	1	VUS	0	0.932	0.037	-0.321	0.147	0.076	0.000218773	0.015625
chr11:108173605A>G	ATM	1782	0	0	0	1	VUS	0	0.897	1.062	1.088	0.831	0.192	0.0147247	0.0283688
chr11:108173606A>C	ATM	1782	0	0	0	1	VUS	0	0.837	1.062	0.116	0.878	0.2	0.0147247	0.0283688
chr11:108173604A>G	ATM	1782	0	0	0	1	VUS	0	0.795	1.062	1.088	0.707	0.162	0.0147247	0.0283688
chr11:108173613C>G	ATM	1785	0	0	0	1	VUS	0	0.953	-0.51	-0.031	0.871	0.147	0.00114082	0
chr11:108173617T>C	ATM	1786	0	0	0	1	VUS	0	0.853	0.991	0.964	0.969	0.741	0.0277689	0.265625
chr11:108173618T>A	ATM	1786	0	0	0	1	VUS	0	0.893	-0.401	0.124	0.97	0.793	0.0277689	0.265625
chr11:108173622G>A	ATM	1788	0	0	0	1	VUS	0	0.925	0.069	-0.375	0.994	0.897	0.00404737	0.0743243
chr11:108114719C>T	ATM	179	0	0	0	1	VUS	0	0.956	0.871	0.935	0.525	0.97	0.0091462	0.018018
chr11:108173629A>T	ATM	1790	0	0	0	1	VUS	0	0.715	1.062	1.088	0.984	0.947	0.0323605	0.0218978
chr11:108173629A>G	ATM	1790	0	0	0	1	VUS	0	0.772	1.062	1.088	0.984	0.947	0.0323605	0.0218978
chr11:108173628G>A	ATM	1790	0	0	0	1	VUS	0	0.884	0.917	0.953	0.991	0.961	0.0323605	0.0218978
chr11:108173630T>A	ATM	1790	0	0	0	1	VUS	0	0.891	0.991	0.964	0.964	0.91	0.0323605	0.0218978
chr11:108173634A>G	ATM	1792	0	0	0	1	VUS	0	0.945	-0.503	-0.214	0.648	0.382	0.000663303	0
chr11:108173635T>G	ATM	1792	0	0	0	1	VUS	0	0.895	-0.874	-1.089	0.642	0.38	0.000663303	0
chr11:108173636A>G	ATM	1792	0	0	0	1	VUS	0	0.961	0.069	0.16	0.688	0.496	0.000663303	0
chr11:108173637A>C	ATM	1793	0	0	0	1	VUS	0	0.809	1.062	1.088	0.755	0.644	0.0176443	0.0559441
chr11:108173652C>G	ATM	1798	0	0	0	1	VUS	0	0.864	0.871	0.007	0.988	0.931	0.013222	0.024
chr11:108173655A>G	ATM	1799	0	0	0	1	VUS	0	0.963	0.126	0.147	0.979	0.935	0.00673677	0.00769231
chr11:108098403G>A	ATM	18	0	0	0	1	VUS	0	0.804	0.917	1.048	0.995	1	0.0365957	0.353383
chr11:108114722A>G	ATM	180	0	0	0	1	VUS	0	0.952	1.062	1.199	0.685	0.952	0.020946	0
chr11:108114722A>T	ATM	180	0	0	0	1	VUS	0	0.941	1.062	1.199	0.685	0.952	0.020946	0
chr11:108114721C>A	ATM	180	0	0	0	1	VUS	0	0.918	-0.058	0.935	0.599	0.962	0.020946	0
chr11:108173659A>G	ATM	1800	0	0	0	1	VUS	0	0.856	1.062	0.152	0.991	0.985	0.019263	0
chr11:108173662A>G	ATM	1801	0	0	0	1	VUS	0	0.885	-0.298	0.16	0.977	0.99	0.0045571	0.00840336
chr11:108173661A>G	ATM	1801	0	0	0	1	VUS	0	0.928	-0.298	0.16	0.977	0.99	0.0045571	0.00840336
chr11:108173661A>T	ATM	1801	0	0	0	1	VUS	0	0.834	1.062	1.088	0.987	0.991	0.0045571	0.00840336
chr11:108173662A>C	ATM	1801	0	0	0	1	VUS	0	0.745	1.062	1.088	0.987	0.991	0.0045571	0.00840336
chr11:108173670A>T	ATM	1804	0	0	0	1	VUS	0	0.946	1.062	0.162	0.999	0.95	0.0192659	0.0373134
chr11:108173676A>C	ATM	1806	0	0	0	1	VUS	0	0.919	1.062	1.088	0.998	1	0.0441559	0
chr11:108114724G>A	ATM	181	0	0	0	1	VUS	0	0.922	0.917	1.048	0.762	0.891	0.0183673	0
chr11:108173688A>G	ATM	1810	0	0	0	1	VUS	0	0.725	1.062	1.088	0.993	1	0.0436019	0.222222
chr11:108173692G>C	ATM	1811	0	0	0	1	VUS	0	0.871	0.917	0.953	0.994	0.999	0.033645	0.0940171
chr11:108173695C>T	ATM	1812	0	0	0	1	VUS	0	0.879	0.871	0.852	0.989	1	0.0291044	0.0243902
chr11:108173705C>G	ATM	1815	0	0	0	1	VUS	0	0.772	-0.032	-0.45	0.998	0.97	0.00366508	0.0638298
chr11:108114727G>C	ATM	182	0	0	0	1	LB/B	0	1	0.045	-0.368	0.82	0.541	0.00185659	0
chr11:108114727G>A	ATM	182	0	0	0	1	VUS	0	0.961	0.045	-0.368	0.82	0.541	0.00185659	0
chr11:108173719A>C	ATM	1820	0	0	0	1	VUS	0	0.843	1.062	1.088	0.998	0.977	0.0433373	0.107914
chr11:108173722G>T	ATM	1821	0	0	0	1	VUS	0	0.935	0.917	0.953	0.998	0.994	0.0338507	0.00769231
chr11:108173722G>A	ATM	1821	0	0	0	1	VUS	0	0.933	0.917	0.953	0.998	0.994	0.0338507	0.00769231
chr11:108173721T>C	ATM	1821	0	0	0	1	VUS	0	0.923	0.077	0.14	0.997	0.986	0.0338507	0.00769231
chr11:108173733C>A	ATM	1825	0	0	0	1	VUS	0	0.907	0.033	0.852	0.989	0.998	0.0122416	0
chr11:108114731A>C	ATM	183	0	0	0	1	VUS	0	0.817	1.062	1.199	0.971	0.754	0.0370489	0
chr11:108114731A>G	ATM	183	0	0	0	1	VUS	0	0.912	1.062	1.199	0.971	0.754	0.0370489	0
chr11:108114732T>G	ATM	183	0	0	0	1	VUS	0	0.921	0.991	0.144	0.989	0.825	0.0370489	0
chr11:108114730C>T	ATM	183	0	0	0	1	VUS	0	0.892	0.067	-0.936	0.927	0.54	0.0370489	0
chr11:108173748A>C	ATM	1830	0	0	0	1	VUS	0	0.902	0.042	1.088	0.998	1	0.0341921	0
chr11:108173748A>T	ATM	1830	0	0	0	1	VUS	0	0.902	0.042	1.088	0.998	1	0.0341921	0
chr11:108173750G>A	ATM	1830	0	0	0	1	VUS	0	0.922	0.917	0.953	1	1	0.0341921	0
chr11:108173754G>A	ATM	1832	0	0	0	1	VUS	0	0.757	0.917	0.953	1	1	0.0341921	0
chr11:108175408A>G	ATM	1835	0	0	0	1	VUS	0	0.959	-0.462	-0.187	0.992	0.991	0.00294693	0.0465116
chr11:108175411G>A	ATM	1836	0	0	0	1	VUS	0	0.764	0.917	0.994	0.998	0.998	0.0351665	0.0746269
chr11:108114733A>G	ATM	184	0	0	0	1	VUS	0	0.799	1.062	1.199	0.995	0.906	0.0445721	0.423729
chr11:108175424C>G	ATM	1840	0	0	0	1	VUS	0	0.903	-0.582	-0.358	0.958	0.986	0.00203573	0
chr11:108175426G>A	ATM	1841	0	0	0	1	VUS	0	0.902	-0.026	0.042	0.968	0.989	0.00533106	0.0147059
chr11:108175441A>G	ATM	1846	0	0	0	1	VUS	0	0.848	1.062	1.14	1	1	0.0463618	0
chr11:108114737T>C	ATM	185	0	0	0	1	VUS	0	0.837	0.991	1.061	1	0.993	0.0401559	0.586466
chr11:108175459C>A	ATM	1852	0	0	0	1	VUS	0	0.956	0.871	0.892	0.994	1	0.0305043	0.360656
chr11:108175462G>A	ATM	1853	0	0	0	1	LB/B	0	1	0.917	0.998	0.998	1	0.0353442	0.00854701
chr11:108175461AG>GA	ATM	1853	0	0	0	1	LB/B	0	1	NA	NA	NA	NA	0.0353442	0.00854701
chr11:108175466C>G	ATM	1854	0	0	0	1	VUS	0	0.86	0.871	0.036	0.999	0.987	0.0146243	0.0564516
chr11:108175466C>T	ATM	1854	0	0	0	1	VUS	0	0.903	0.871	0.036	0.999	0.987	0.0146243	0.0564516
chr11:108175469A>G	ATM	1855	0	0	0	1	VUS	0	0.859	1.062	1.14	0.995	0.988	0.0453375	0.00775194
chr11:108175470T>G	ATM	1855	0	0	0	1	VUS	0	0.849	0.991	1.011	0.992	0.989	0.0453375	0.00775194
chr11:108175471G>A	ATM	1856	0	0	0	1	VUS	0	0.924	0.069	0.998	0.983	0.988	0.0140838	0.0232558
chr11:108175471G>C	ATM	1856	0	0	0	1	VUS	0	0.97	0.069	0.998	0.983	0.988	0.0140838	0.0232558
chr11:108175481G>A	ATM	1859	0	0	0	1	VUS	0	0.778	0.917	0.998	0.974	0.987	0.0328919	0.280576
chr11:108114741A>C	ATM	186	0	0	0	1	VUS	0	0.866	1.062	1.199	1	1	0.0487131	0
chr11:108114739T>G	ATM	186	0	0	0	1	VUS	0	0.921	0.991	1.061	1	0.999	0.0487131	0
chr11:108175485T>A	ATM	1860	0	0	0	1	VUS	0	0.861	0.046	0.107	0.916	0.908	0.00495621	0
chr11:108175484A>G	ATM	1860	0	0	0	1	VUS	0	0.944	0.042	0.116	0.934	0.934	0.00495621	0
chr11:108175496C>G	ATM	1864	0	0	0	1	VUS	0	0.886	0.033	0.892	0.634	0.351	0.000527804	0
chr11:108175496C>T	ATM	1864	0	0	0	1	VUS	0	0.918	0.033	0.892	0.634	0.351	0.000527804	0
chr11:108175495A>G	ATM	1864	0	0	0	1	VUS	0	0.887	-0.352	-0.597	0.637	0.357	0.000527804	0
chr11:108175500T>A	ATM	1865	0	0	0	1	VUS	0	0.896	-0.72	-0.313	0.626	0.286	0.000420841	0
chr11:108175500T>G	ATM	1865	0	0	0	1	VUS	0	0.896	-0.72	-0.313	0.626	0.286	0.000420841	0
chr11:108175505A>G	ATM	1867	0	0	0	1	VUS	0	0.912	0.09	0.196	0.799	0.406	0.00269508	0.0149254
chr11:108175508G>A	ATM	1868	0	0	0	1	VUS	0	0.763	0.917	0.998	0.952	0.905	0.0290585	0.0840336
chr11:108175507G>A	ATM	1868	0	0	0	1	VUS	0	0.894	0.917	0.998	0.921	0.786	0.0290585	0.0840336
chr11:108114742G>A	ATM	187	0	0	0	1	VUS	0	0.854	0.917	1.048	1	1	0.0370641	0
chr11:108114742G>T	ATM	187	0	0	0	1	VUS	0	0.902	0.917	1.048	1	1	0.0370641	0
chr11:108114743T>C	ATM	187	0	0	0	1	VUS	0	0.794	0.991	1.061	1	1	0.0370641	0
chr11:108175517C>T	ATM	1871	0	0	0	1	VUS	0	0.71	0.871	0.892	0.848	0.868	0.0187651	0.0666667
chr11:108175520G>A	ATM	1872	0	0	0	1	VUS	0	0.941	-0.695	0.1	0.668	0.669	0.000961398	0.00793651
chr11:108175523G>T	ATM	1873	0	0	0	1	VUS	0	0.794	0.917	0.998	0.716	0.646	0.0127096	0.111111
chr11:108175529G>A	ATM	1875	0	0	0	1	VUS	0	0.901	0.034	-0.238	0.662	0.197	0.00101257	0
chr11:108175531C>T	ATM	1876	0	0	0	1	VUS	0	0.914	0.033	0.892	0.68	0.164	0.00278405	0
chr11:108175533C>A	ATM	1876	0	0	0	1	VUS	0	0.882	-0.379	-0.352	0.704	0.025	0.00278405	0
chr11:108175536C>G	ATM	1877	0	0	0	1	VUS	0	0.908	0.871	0.892	0.792	0.008	0.00787289	0.0564516
chr11:108175535T>G	ATM	1877	0	0	0	1	VUS	0	0.905	-0.068	-0.725	0.762	0.003	0.00787289	0.0564516
chr11:108175542A>C	ATM	1879	0	0	0	1	VUS	0	0.922	1.062	0.149	0.825	0.009	0.00187359	0.135135
chr11:108175541A>G	ATM	1879	0	0	0	1	VUS	0	0.939	0.063	0.148	0.816	0.008	0.00187359	0.135135
chr11:108175540C>A	ATM	1879	0	0	0	1	VUS	0	0.946	0.871	0.807	0.811	0.008	0.00187359	0.135135
chr11:108114746C>A	ATM	188	0	0	0	1	VUS	0	0.811	0.871	0.04	1	0.999	0.0148621	0.0538462
chr11:108114746C>G	ATM	188	0	0	0	1	VUS	0	0.886	0.871	0.04	1	0.999	0.0148621	0.0538462
chr11:108114745G>T	ATM	188	0	0	0	1	VUS	0	0.914	0.917	1.048	1	1	0.0148621	0.0538462
chr11:108175544C>T	ATM	1880	0	0	0	1	VUS	0	0.842	0.871	-1.063	0.849	0.01	0.00165012	0.0230769
chr11:108175550G>A	ATM	1882	0	0	0	1	VUS	0	0.719	0.917	0.998	0.99	0.856	0.0307603	0.0703125
chr11:108175555A>G	ATM	1884	0	0	0	1	VUS	0	0.909	0.09	-0.199	0.991	0.847	0.00459095	0.016
chr11:108175556C>T	ATM	1884	0	0	0	1	VUS	0	0.797	0.871	0.892	0.993	0.887	0.00459095	0.016
chr11:108175558A>T	ATM	1885	0	0	0	1	VUS	0	0.747	1.062	1.14	0.994	0.908	0.0423736	0.206897
chr11:108175565C>T	ATM	1887	0	0	0	1	VUS	0	0.87	0.871	0.015	1	0.916	0.0135652	0.0413793
chr11:108175565C>G	ATM	1887	0	0	0	1	VUS	0	0.869	0.871	0.015	1	0.916	0.0135652	0.0413793
chr11:108175564G>A	ATM	1887	0	0	0	1	VUS	0	0.818	0.917	0.108	0.998	0.919	0.0135652	0.0413793
chr11:108175570T>A	ATM	1889	0	0	0	1	VUS	0	0.937	0.991	0.109	0.998	0.938	0.0168872	0
chr11:108175571T>G	ATM	1889	0	0	0	1	VUS	0	0.801	0.054	0.045	0.997	0.955	0.0168872	0
chr11:108175579G>A	ATM	1892	0	0	0	1	VUS	0	0.865	0.917	0.902	0.997	0.998	0.0324366	0.412698
chr11:108178626T>A	ATM	1893	0	0	0	1	VUS	0	0.957	0.991	1.061	0.969	0.994	0.0371468	0.424779
chr11:108178632C>G	ATM	1895	0	0	0	1	VUS	0	0.759	-0.473	0.02	0.904	0.808	0.00237236	0
chr11:108178632C>A	ATM	1895	0	0	0	1	VUS	0	0.904	-0.473	0.02	0.904	0.808	0.00237236	0
chr11:108178632C>T	ATM	1895	0	0	0	1	VUS	0	0.923	-0.473	0.02	0.904	0.808	0.00237236	0
chr11:108178634C>A	ATM	1895	0	0	0	1	VUS	0	0.88	0.033	0.022	0.91	0.783	0.00237236	0
chr11:108178635T>G	ATM	1896	0	0	0	1	VUS	0	0.901	0.079	-0.838	0.92	0.779	0.00202826	0.00813008
chr11:108178639T>G	ATM	1897	0	0	0	1	VUS	0	0.87	0.991	1.061	0.964	0.897	0.0338703	0.0780142
chr11:108178642G>A	ATM	1898	0	0	0	1	LB/B	0	1	0.917	1.048	0.982	0.977	0.034742	0.0075188
chr11:108178642G>T	ATM	1898	0	0	0	1	VUS	0	0.893	0.917	1.048	0.982	0.977	0.034742	0.0075188
chr11:108178644T>A	ATM	1899	0	0	0	1	VUS	0	0.932	-0.013	0.122	0.979	0.987	0.00595586	0
chr11:108178644T>C	ATM	1899	0	0	0	1	VUS	0	0.935	-0.013	0.122	0.979	0.987	0.00595586	0
chr11:108098407G>A	ATM	19	0	0	0	1	VUS	0	0.956	0.917	0.135	0.994	0.999	0.0166626	0.00819672
chr11:108098407G>C	ATM	19	0	0	0	1	VUS	0	0.912	0.917	0.135	0.994	0.999	0.0166626	0.00819672
chr11:108114752T>A	ATM	190	0	0	0	1	LB/B	0	1	0.991	1.061	1	1	0.0403861	0
chr11:108114751A>G	ATM	190	0	0	0	1	VUS	0	0.848	1.062	1.199	1	1	0.0403861	0
chr11:108178647T>G	ATM	1900	0	0	0	1	VUS	0	0.909	0.991	1.061	0.987	0.996	0.0133421	0.177419
chr11:108178647T>C	ATM	1900	0	0	0	1	VUS	0	0.869	0.991	1.061	0.987	0.996	0.0133421	0.177419
chr11:108178647T>A	ATM	1900	0	0	0	1	VUS	0	0.889	0.991	1.061	0.987	0.996	0.0133421	0.177419
chr11:108178648G>C	ATM	1900	0	0	0	1	VUS	0	0.891	-0.044	1.048	0.988	0.996	0.0133421	0.177419
chr11:108178652G>C	ATM	1901	0	0	0	1	VUS	0	0.751	0.917	1.048	0.998	1	0.036876	0
chr11:108178652G>T	ATM	1901	0	0	0	1	VUS	0	0.751	0.917	1.048	0.998	1	0.036876	0
chr11:108178666A>G	ATM	1906	0	0	0	1	VUS	0	0.887	1.062	1.199	1	1	0.0487131	0
chr11:108114756T>G	ATM	191	0	0	0	1	VUS	0	0.866	0.991	1.061	1	1	0.0403861	0
chr11:108178683G>C	ATM	1912	0	0	0	1	VUS	0	0.895	0.917	1.048	1	0.998	0.0370034	0
chr11:108178683G>A	ATM	1912	0	0	0	1	VUS	0	0.718	0.917	1.048	1	0.998	0.0370034	0
chr11:108178695A>G	ATM	1916	0	0	0	1	VUS	0	0.796	0.042	0.157	0.994	0.996	0.00681722	0.00714286
chr11:108178695A>T	ATM	1916	0	0	0	1	VUS	0	0.877	0.042	0.157	0.994	0.996	0.00681722	0.00714286
chr11:108178697G>A	ATM	1916	0	0	0	1	VUS	0	0.822	0.917	1.048	0.998	1	0.00681722	0.00714286
chr11:108114757C>G	ATM	192	0	0	0	1	VUS	0	0.907	0.871	0.935	1	1	0.0321331	0
chr11:108114757C>T	ATM	192	0	0	0	1	VUS	0	0.957	0.871	0.935	1	1	0.0321331	0
chr11:108114757C>A	ATM	192	0	0	0	1	VUS	0	0.93	0.871	0.935	1	1	0.0321331	0
chr11:108114758A>G	ATM	192	0	0	0	1	VUS	0	0.941	1.062	1.199	0.998	1	0.0321331	0
chr11:108114759T>G	ATM	192	0	0	0	1	VUS	0	0.918	0.015	1.061	0.997	0.998	0.0321331	0
chr11:108180888C>T	ATM	1922	0	0	0	1	VUS	0	0.782	0.871	0.852	0.707	0.978	0.0137778	0.032
chr11:108180895C>T	ATM	1924	0	0	0	1	VUS	0	0.876	-0.032	-0.537	0.805	0.835	0.00182125	0.0078125
chr11:108180898G>A	ATM	1925	0	0	0	1	VUS	0	0.727	0.917	0.953	0.948	0.953	0.0287962	0.0518519
chr11:108180898G>C	ATM	1925	0	0	0	1	VUS	0	0.761	0.917	0.953	0.948	0.953	0.0287962	0.0518519
chr11:108180903A>G	ATM	1927	0	0	0	1	VUS	0	0.853	-0.056	0.084	0.984	0.994	0.0056136	0.025
chr11:108180910A>G	ATM	1929	0	0	0	1	VUS	0	0.848	1.062	1.088	0.982	0.997	0.0423028	0.0504202
chr11:108114761C>G	ATM	193	0	0	0	1	VUS	0	0.979	0.871	0.07	0.997	0.995	0.00491989	0.0569106
chr11:108114761C>T	ATM	193	0	0	0	1	VUS	0	0.946	0.871	0.07	0.997	0.995	0.00491989	0.0569106
chr11:108114760G>C	ATM	193	0	0	0	1	VUS	0	0.941	0.069	-0.252	0.996	0.994	0.00491989	0.0569106
chr11:108180916C>T	ATM	1931	0	0	0	1	VUS	0	0.736	0.871	0.852	0.989	1	0.0291044	0.015625
chr11:108180915G>A	ATM	1931	0	0	0	1	VUS	0	0.78	0.069	0.953	0.983	0.998	0.0291044	0.015625
chr11:108114763G>C	ATM	194	0	0	0	1	VUS	0	0.868	0.917	1.048	0.995	0.997	0.0365058	0
chr11:108114763G>T	ATM	194	0	0	0	1	VUS	0	0.835	0.917	1.048	0.995	0.997	0.0365058	0
chr11:108180952A>G	ATM	1943	0	0	0	1	VUS	0	0.807	0.042	1.088	0.982	0.999	0.0149055	0.00787402
chr11:108180963T>A	ATM	1947	0	0	0	1	VUS	0	0.72	0.991	0.964	0.992	0.995	0.0363049	0.0687023
chr11:108180969G>T	ATM	1949	0	0	0	1	VUS	0	0.794	-0.026	0.017	0.96	0.968	0.00501715	0
chr11:108180969G>A	ATM	1949	0	0	0	1	VUS	0	0.741	-0.026	0.017	0.96	0.968	0.00501715	0
chr11:108114767C>T	ATM	195	0	0	0	1	VUS	0	0.914	0.871	0.935	0.987	0.992	0.0308779	0.211382
chr11:108180990C>T	ATM	1956	0	0	0	1	VUS	0	0.879	-0.275	0.007	0.919	0.986	0.0034927	0
chr11:108180990C>G	ATM	1956	0	0	0	1	VUS	0	0.872	-0.275	0.007	0.919	0.986	0.0034927	0
chr11:108180997C>T	ATM	1958	0	0	0	1	VUS	0	0.829	0.871	0.852	0.998	1	0.0297837	0.0403226
chr11:108114769A>C	ATM	196	0	0	0	1	VUS	0	0.938	1.062	0.238	0.989	0.99	0.0207257	0.00793651
chr11:108181011G>A	ATM	1963	0	0	0	1	VUS	0	0.826	0.917	0.953	0.998	0.995	0.0338786	0.0769231
chr11:108181016G>C	ATM	1964	0	0	0	1	VUS	0	0.788	0.917	0.075	0.997	0.998	0.0159293	0
chr11:108181015A>G	ATM	1964	0	0	0	1	VUS	0	0.838	0.126	1.088	0.997	0.998	0.0159293	0
chr11:108181019A>T	ATM	1965	0	0	0	1	VUS	0	0.817	1.062	1.088	0.983	0.997	0.04241	0.00854701
chr11:108181021G>A	ATM	1966	0	0	0	1	VUS	0	0.93	-0.436	0.953	0.9	0.987	0.00643545	0.181034
chr11:108181023A>G	ATM	1967	0	0	0	1	VUS	0	0.902	0.042	1.088	0.886	0.967	0.011298	0.00826446
chr11:108181027A>G	ATM	1968	0	0	0	1	VUS	0	0.886	1.062	1.088	0.903	0.944	0.0331368	0.0384615
chr11:108181033A>G	ATM	1970	0	0	0	1	VUS	0	0.855	1.062	1.088	0.984	0.992	0.0423445	0.088
chr11:108181036A>T	ATM	1971	0	0	0	1	VUS	0	0.869	1.062	1.088	0.987	0.992	0.042667	0
chr11:108181037G>T	ATM	1971	0	0	0	1	VUS	0	0.911	-0.461	0.032	0.985	0.986	0.042667	0
chr11:108181039A>C	ATM	1972	0	0	0	1	VUS	0	0.908	1.062	1.088	0.994	0.981	0.0430414	0.306569
chr11:108181038A>G	ATM	1972	0	0	0	1	VUS	0	0.869	1.062	0.126	0.992	0.983	0.0430414	0.306569
chr11:108181041A>G	ATM	1973	0	0	0	1	VUS	0	0.844	1.062	1.088	0.993	0.956	0.0420672	0.0708661
chr11:108181042G>A	ATM	1973	0	0	0	1	VUS	0	0.835	0.917	0.953	0.988	0.907	0.0420672	0.0708661
chr11:108183140G>A	ATM	1974	0	0	0	1	VUS	0	0.966	0.069	-0.35	0.954	0.933	0.00383923	0.027027
chr11:108183142C>A	ATM	1975	0	0	0	1	VUS	0	0.959	0.871	0.852	0.955	0.955	0.0256954	0.217054
chr11:108183146C>T	ATM	1976	0	0	0	1	VUS	0	0.905	0.871	0.852	0.972	0.974	0.0272693	0.354545
chr11:108183145G>A	ATM	1976	0	0	0	1	VUS	0	0.973	0.045	0.13	0.956	0.965	0.0272693	0.354545
chr11:108183149T>C	ATM	1977	0	0	0	1	VUS	0	0.775	0.991	0.964	0.996	0.993	0.0366162	0.512195
chr11:108183153A>C	ATM	1978	0	0	0	1	VUS	0	0.831	0.079	0.148	0.997	0.998	0.00709787	0
chr11:108114777C>G	ATM	198	0	0	0	1	VUS	0	0.795	0.871	0.022	0.998	0.996	0.0145194	0
chr11:108183157G>A	ATM	1980	0	0	0	1	VUS	0	0.893	0.917	0.953	0.992	0.995	0.0333637	0.0151515
chr11:108183164A>G	ATM	1982	0	0	0	1	VUS	0	0.741	1.062	1.088	0.906	0.892	0.0319926	0.0143885
chr11:108183167A>A	ATM	1983	0	0	0	1	LB/B	0	1	NA	NA	NA	NA	NA	NA
chr11:108183170C>G	ATM	1984	0	0	0	1	VUS	0	0.906	0.871	0.852	0.971	0.92	0.0260097	0.0230769
chr11:108183170C>A	ATM	1984	0	0	0	1	VUS	0	0.912	0.871	0.852	0.971	0.92	0.0260097	0.0230769
chr11:108183169A>T	ATM	1984	0	0	0	1	VUS	0	0.937	1.062	1.088	0.955	0.901	0.0260097	0.0230769
chr11:108183172A>G	ATM	1985	0	0	0	1	VUS	0	0.952	0.079	0.148	0.981	0.939	0.00647511	0.00704225
chr11:108183173C>T	ATM	1985	0	0	0	1	VUS	0	0.94	-0.058	-0.007	0.985	0.955	0.00647511	0.00704225
chr11:108183183C>G	ATM	1988	0	0	0	1	VUS	0	0.842	0.021	0.06	0.999	1	0.0062287	0.0826446
chr11:108114780T>G	ATM	199	0	0	0	1	VUS	0	0.738	0.042	1.061	0.984	0.979	0.0143931	0
chr11:108183187A>C	ATM	1990	0	0	0	1	VUS	0	0.829	1.062	1.088	1	1	0.0443794	0.0381679
chr11:108183189T>A	ATM	1990	0	0	0	1	VUS	0	0.872	0.991	0.964	1	1	0.0443794	0.0381679
chr11:108183192A>C	ATM	1991	0	0	0	1	VUS	0	0.831	0.126	1.088	1	1	0.0170527	0.289474
chr11:108183190G>A	ATM	1991	0	0	0	1	VUS	0	0.779	0.917	0.953	1	1	0.0170527	0.289474
chr11:108183191A>G	ATM	1991	0	0	0	1	VUS	0	0.734	1.062	1.088	1	1	0.0170527	0.289474
chr11:108183194A>G	ATM	1992	0	0	0	1	VUS	0	0.778	1.062	1.088	1	1	0.0443794	0.00806452
chr11:108183197G>T	ATM	1993	0	0	0	1	VUS	0	0.723	0.917	0.953	1	1	0.0341921	0
chr11:108183197G>A	ATM	1993	0	0	0	1	VUS	0	0.802	0.917	0.953	1	1	0.0341921	0
chr11:108183200A>G	ATM	1994	0	0	0	1	VUS	0	0.953	0.125	-0.193	1	0.997	0.0055656	0.244444
chr11:108183199A>C	ATM	1994	0	0	0	1	VUS	0	0.906	1.062	1.088	1	0.999	0.0055656	0.244444
chr11:108183206A>G	ATM	1996	0	0	0	1	VUS	0	0.786	1.062	1.088	1	1	0.0443794	0.0141844
chr11:108183207A>C	ATM	1996	0	0	0	1	VUS	0	0.813	1.062	1.088	1	1	0.0443794	0.0141844
chr11:108183207A>T	ATM	1996	0	0	0	1	VUS	0	0.813	1.062	1.088	1	1	0.0443794	0.0141844
chr11:108183208A>C	ATM	1997	0	0	0	1	VUS	0	0.884	1.062	1.088	1	1	0.0443794	0.0327869
chr11:108183209C>T	ATM	1997	0	0	0	1	VUS	0	0.873	0.871	0.852	1	1	0.0443794	0.0327869
chr11:108183212G>T	ATM	1998	0	0	0	1	VUS	0	0.762	0.917	0.953	1	1	0.0341921	0
chr11:108183212G>A	ATM	1998	0	0	0	1	VUS	0	0.861	0.917	0.953	1	1	0.0341921	0
chr11:108183214A>G	ATM	1999	0	0	0	1	VUS	0	0.756	1.062	1.088	1	1	0.0443794	0.035461
chr11:108183214A>C	ATM	1999	0	0	0	1	VUS	0	0.768	1.062	1.088	1	1	0.0443794	0.035461
chr11:108098356G>C	ATM	2	0	0	0	1	VUS	0	0.893	0.917	1.048	0.996	1	0.0482259	0.0152672
chr11:108098356G>A	ATM	2	0	0	0	1	VUS	0	0.883	0.917	1.048	0.996	1	0.0482259	0.0152672
chr11:108098357T>A	ATM	2	0	0	0	1	VUS	0	0.839	0.079	1.061	0.994	1	0.0482259	0.0152672
chr11:108098357T>G	ATM	2	0	0	0	1	VUS	0	0.839	0.079	1.061	0.994	1	0.0482259	0.0152672
chr11:108098355A>G	ATM	2	0	0	0	1	VUS	0	0.842	1.062	1.199	0.996	1	0.0482259	0.0152672
chr11:108098409G>A	ATM	20	0	0	0	1	VUS	0	0.834	0.917	1.048	0.997	1	0.0367823	0
chr11:108098410C>G	ATM	20	0	0	0	1	VUS	0	0.82	0.871	0.935	0.998	1	0.0367823	0
chr11:108114782C>G	ATM	200	0	0	0	1	VUS	0	0.956	-0.032	-0.33	0.962	0.848	0.00333989	0.00787402
chr11:108183218G>A	ATM	2000	0	0	0	1	VUS	0	0.803	0.917	0.953	1	1	0.0341921	0
chr11:108186550G>A	ATM	2003	0	0	0	1	VUS	0	0.783	0.917	0.998	0.976	0.997	0.0333334	0.0225564
chr11:108186552T>G	ATM	2003	0	0	0	1	VUS	0	0.821	0.991	1.011	0.993	0.999	0.0333334	0.0225564
chr11:108186553C>A	ATM	2004	0	0	0	1	VUS	0	0.754	0.871	0.892	0.995	0.998	0.0305321	0.0229008
chr11:108186553C>T	ATM	2004	0	0	0	1	VUS	0	0.812	0.871	0.892	0.995	0.998	0.0305321	0.0229008
chr11:108186559T>G	ATM	2006	0	0	0	1	VUS	0	0.912	0.015	1.011	0.986	0.998	0.0136876	0.00813008
chr11:108186564A>T	ATM	2007	0	0	0	1	VUS	0	0.823	0.09	0.196	0.997	0.999	0.0074938	0.030303
chr11:108186565A>G	ATM	2008	0	0	0	1	VUS	0	0.812	1.062	1.14	0.999	1	0.0462452	0.0188679
chr11:108114784C>G	ATM	201	0	0	0	1	VUS	0	0.78	0.871	0.935	0.974	0.898	0.0276347	0.208633
chr11:108186590A>G	ATM	2016	0	0	0	1	LP/P	1	1	1.062	1.14	0.992	0.998	0.0453628	0
chr11:108114788C>T	ATM	202	0	0	0	1	VUS	0	0.737	0.871	0.935	0.994	0.989	0.0313584	0.0438596
chr11:108186614G>A	ATM	2024	0	0	0	1	VUS	0	0.74	0.917	0.998	1	1	0.0355247	0
chr11:108186618G>T	ATM	2025	0	0	0	1	VUS	0	0.887	0.045	0.165	0.998	1	0.00698281	0.146341
chr11:108186621G>A	ATM	2026	0	0	0	1	VUS	0	0.951	0.917	0.998	1	1	0.0355247	0
chr11:108186625C>A	ATM	2028	0	0	0	1	VUS	0	0.773	0.871	0.892	0.998	1	0.0308183	0.635714
chr11:108186625C>G	ATM	2028	0	0	0	1	VUS	0	0.747	0.871	0.892	0.998	1	0.0308183	0.635714
chr11:108114790G>A	ATM	203	0	0	0	1	VUS	0	0.864	0.917	1.048	0.997	0.996	0.036662	0.00757576
chr11:108186631A>G	ATM	2030	0	0	0	1	LB/B	0	1	-0.037	0.064	0.974	0.998	0.00549963	0.0145985
chr11:108186631A>C	ATM	2030	0	0	0	1	VUS	0	0.883	-0.037	0.064	0.974	0.998	0.00549963	0.0145985
chr11:108186635C>T	ATM	2031	0	0	0	1	VUS	0	0.883	0.033	0.892	0.883	0.995	0.00958537	0
chr11:108186634A>C	ATM	2031	0	0	0	1	VUS	0	0.83	0.126	1.14	0.913	0.998	0.00958537	0
chr11:108186638G>A	ATM	2032	0	0	0	1	LP/P	1	1	0.917	0.998	0.845	0.988	0.0236392	0.196721
chr11:108186756C>G	ATM	2038	0	0	0	1	VUS	0	0.776	0.021	-0.418	0.977	0.996	0.00385451	0
chr11:108186756C>A	ATM	2038	0	0	0	1	VUS	0	0.776	0.021	-0.418	0.977	0.996	0.00385451	0
chr11:108114794G>T	ATM	204	0	0	0	1	VUS	0	0.908	0.917	0.108	0.999	0.997	0.0164628	0.0138889
chr11:108186765G>T	ATM	2041	0	0	0	1	VUS	0	0.889	0.917	0.902	0.999	0.999	0.00633588	0.0151515
chr11:108186765G>A	ATM	2041	0	0	0	1	VUS	0	0.889	0.917	0.902	0.999	0.999	0.00633588	0.0151515
chr11:108186764T>C	ATM	2041	0	0	0	1	VUS	0	0.862	0.054	0.045	0.998	0.998	0.00633588	0.0151515
chr11:108186763A>G	ATM	2041	0	0	0	1	VUS	0	0.893	1.062	1.028	0.998	0.999	0.00633588	0.0151515
chr11:108186769G>A	ATM	2043	0	0	0	1	VUS	0	0.832	0.917	0.902	0.995	0.997	0.0322447	0.16129
chr11:108186770G>T	ATM	2043	0	0	0	1	VUS	0	0.885	0.034	0.056	0.99	0.994	0.0322447	0.16129
chr11:108186778C>G	ATM	2046	0	0	0	1	VUS	0	0.779	0.008	-0.005	0.926	0.939	0.00455061	0.00826446
chr11:108186782T>G	ATM	2047	0	0	0	1	VUS	0	0.898	0.991	0.913	0.878	0.916	0.0243158	0.124031
chr11:108186781G>A	ATM	2047	0	0	0	1	VUS	0	0.795	0.991	0.913	0.878	0.916	0.0243158	0.124031
chr11:108186781G>C	ATM	2047	0	0	0	1	VUS	0	0.934	0.917	0.902	0.888	0.92	0.0243158	0.124031
chr11:108186782T>A	ATM	2047	0	0	0	1	VUS	0	0.938	0.917	0.902	0.888	0.92	0.0243158	0.124031
chr11:108186793C>A	ATM	2051	0	0	0	1	VUS	0	0.844	0.871	-0.041	0.898	0.608	0.0076351	0.00649351
chr11:108186793C>T	ATM	2051	0	0	0	1	VUS	0	0.807	0.871	-0.041	0.898	0.608	0.0076351	0.00649351
chr11:108186802G>T	ATM	2054	0	0	0	1	VUS	0	0.948	-0.31	0.056	0.452	0.674	0.000787318	0
chr11:108186802G>A	ATM	2054	0	0	0	1	VUS	0	0.953	-0.31	0.056	0.452	0.674	0.000787318	0
chr11:108186805A>G	ATM	2055	0	0	0	1	VUS	0	0.874	0.02	1.028	0.469	0.851	0.00317982	0
chr11:108186809C>T	ATM	2056	0	0	0	1	VUS	0	0.905	0.871	0.807	0.562	0.918	0.00862492	0.0909091
chr11:108186808C>T	ATM	2056	0	0	0	1	VUS	0	0.93	0.057	0.041	0.551	0.908	0.00862492	0.0909091
chr11:108186811T>C	ATM	2057	0	0	0	1	VUS	0	0.919	0.079	0.913	0.568	0.931	0.00424656	0
chr11:108186815C>T	ATM	2058	0	0	0	1	VUS	0	0.951	0.033	0.807	0.602	0.925	0.00401216	0
chr11:108186818C>A	ATM	2059	0	0	0	1	VUS	0	0.824	0.871	0.807	0.864	0.9	0.018667	0.0275862
chr11:108186817A>G	ATM	2059	0	0	0	1	VUS	0	0.782	1.062	0.115	0.799	0.904	0.018667	0.0275862
chr11:108114799A>C	ATM	206	0	0	0	1	VUS	0	0.964	0.042	0.157	0.993	0.993	0.00678215	0.0222222
chr11:108186820C>T	ATM	2060	0	0	0	1	VUS	0	0.773	0.871	0.807	0.95	0.924	0.0237855	0.0601504
chr11:108186820C>A	ATM	2060	0	0	0	1	VUS	0	0.769	0.871	0.807	0.95	0.924	0.0237855	0.0601504
chr11:108186821G>T	ATM	2060	0	0	0	1	VUS	0	0.776	0.917	0.902	0.976	0.941	0.0237855	0.0601504
chr11:108186840G>C	ATM	2066	0	0	0	1	VUS	0	0.822	-0.064	0.807	0.727	0.956	0.0197065	0.0503145
chr11:108186838C>G	ATM	2066	0	0	0	1	VUS	0	0.831	-0.064	0.807	0.727	0.956	0.0197065	0.0503145
chr11:108186838C>A	ATM	2066	0	0	0	1	VUS	0	0.842	0.917	0.902	0.694	0.911	0.0197065	0.0503145
chr11:108186839A>G	ATM	2066	0	0	0	1	VUS	0	0.792	1.062	1.028	0.721	0.944	0.0197065	0.0503145
chr11:108188101C>A	ATM	2067	0	0	0	1	VUS	0	0.715	0.917	1.044	0.9	0.976	0.0260711	0.175573
chr11:108188100G>A	ATM	2067	0	0	0	1	VUS	0	0.781	0.917	1.044	0.9	0.976	0.0260711	0.175573
chr11:108188100G>T	ATM	2067	0	0	0	1	LP/P	1	1	0.871	0.931	0.924	0.987	0.0260711	0.175573
chr11:108188106C>G	ATM	2069	0	0	0	1	VUS	0	0.713	0.871	0.931	0.996	0.999	0.0316718	0.0357143
chr11:108188107A>G	ATM	2069	0	0	0	1	VUS	0	0.751	1.062	1.193	0.998	1	0.0316718	0.0357143
chr11:108114803C>G	ATM	207	0	0	0	1	VUS	0	0.964	0.033	-0.373	0.983	0.983	0.00407978	0.030303
chr11:108188112T>G	ATM	2071	0	0	0	1	VUS	0	0.851	0.991	1.056	0.999	1	0.040114	0.0166667
chr11:108188125A>G	ATM	2075	0	0	0	1	VUS	0	0.744	1.062	1.193	0.926	0.998	0.0401448	0.0137931
chr11:108188125A>C	ATM	2075	0	0	0	1	VUS	0	0.754	1.062	1.193	0.926	0.998	0.0401448	0.0137931
chr11:108188127A>G	ATM	2076	0	0	0	1	VUS	0	0.832	1.062	1.193	0.821	0.986	0.0304186	0.0212766
chr11:108188133T>C	ATM	2078	0	0	0	1	VUS	0	0.786	0.086	-0.21	0.112	0.127	0.00024183	0.0192308
chr11:108188134C>T	ATM	2078	0	0	0	1	VUS	0	0.744	0.871	0.931	0.102	0.102	0.00024183	0.0192308
chr11:108188136G>A	ATM	2079	0	0	0	1	LB/B	0	1	-0.695	-1.12	0.08	0.032	4.04626e-05	0
chr11:108114805A>C	ATM	208	0	0	0	1	VUS	0	0.941	1.062	1.199	0.986	0.987	0.0465347	0.158333
chr11:108188139T>G	ATM	2080	0	0	0	1	LP/P	1	1	0.991	1.056	0.309	0.509	0.00442889	0.0277778
chr11:108188144A>T	ATM	2081	0	0	0	1	VUS	0	0.788	0.09	-0.124	0.784	0.863	0.00288275	0
chr11:108188145A>G	ATM	2082	0	0	0	1	VUS	0	0.865	1.062	1.193	0.882	0.954	0.0346253	0
chr11:108188147A>T	ATM	2082	0	0	0	1	VUS	0	0.898	1.062	1.193	0.934	0.995	0.0346253	0
chr11:108188156T>A	ATM	2085	0	0	0	1	VUS	0	0.782	0.054	0.14	0.757	0.998	0.00365488	0.00740741
chr11:108188154G>C	ATM	2085	0	0	0	1	VUS	0	0.792	0.917	1.044	0.839	1	0.00365488	0.00740741
chr11:108188158A>T	ATM	2086	0	0	0	1	VUS	0	0.892	1.062	1.193	0.717	0.998	0.0235162	0
chr11:108188158A>G	ATM	2086	0	0	0	1	VUS	0	0.874	1.062	1.193	0.717	0.998	0.0235162	0
chr11:108188157T>C	ATM	2086	0	0	0	1	VUS	0	0.964	-0.801	0.138	0.715	0.998	0.0235162	0
chr11:108188163A>G	ATM	2088	0	0	0	1	VUS	0	0.826	0.02	1.193	0.201	0.897	0.00188648	0
chr11:108188164A>G	ATM	2088	0	0	0	1	VUS	0	0.915	0.09	0.233	0.099	0.692	0.00188648	0
chr11:108188168A>C	ATM	2089	0	0	0	1	VUS	0	0.974	0.079	-0.16	0.072	0.414	0.000288123	0
chr11:108188169G>A	ATM	2090	0	0	0	1	VUS	0	0.798	0.917	1.044	0.132	0.414	0.00234792	0.0534351
chr11:108188170A>C	ATM	2090	0	0	0	1	VUS	0	0.775	1.062	1.193	0.157	0.398	0.00234792	0.0534351
chr11:108188171C>A	ATM	2090	0	0	0	1	VUS	0	0.812	-0.548	-1.796	0.163	0.339	0.00234792	0.0534351
chr11:108188172T>G	ATM	2091	0	0	0	1	VUS	0	0.844	0.991	1.056	0.214	0.382	0.0030973	0.0310078
chr11:108188172T>A	ATM	2091	0	0	0	1	VUS	0	0.808	0.991	1.056	0.214	0.382	0.0030973	0.0310078
chr11:108188172T>C	ATM	2091	0	0	0	1	VUS	0	0.809	0.991	1.056	0.214	0.382	0.0030973	0.0310078
chr11:108188175T>G	ATM	2092	0	0	0	1	VUS	0	0.893	0.991	1.056	0.246	0.412	0.00345633	0.0359712
chr11:108188178C>T	ATM	2093	0	0	0	1	VUS	0	0.919	-0.029	0.041	0.216	0.388	0.000439114	0.00884956
chr11:108188181G>A	ATM	2094	0	0	0	1	VUS	0	0.759	0.917	1.044	0.251	0.345	0.00302958	0.109244
chr11:108188184C>G	ATM	2095	0	0	0	1	VUS	0	0.809	0.871	0.058	0.302	0.108	0.00113537	0
chr11:108188188A>G	ATM	2096	0	0	0	1	VUS	0	0.874	1.062	0.233	0.453	0.045	0.00228415	0
chr11:108188197A>G	ATM	2099	0	0	0	1	VUS	0	0.899	-0.352	-0.129	0.52	0.12	0.000478245	0.0150376
chr11:108188196C>G	ATM	2099	0	0	0	1	VUS	0	0.769	0.033	-0.326	0.507	0.046	0.000478245	0.0150376
chr11:108098412A>G	ATM	21	0	0	0	1	VUS	0	0.9	1.062	1.199	0.998	1	0.0484689	0
chr11:108114812T>C	ATM	210	0	0	0	1	VUS	0	0.85	0.991	1.061	0.994	0.99	0.0394527	0.192982
chr11:108188221T>C	ATM	2107	0	0	0	1	VUS	0	0.788	0.991	1.056	0.997	0.999	0.0398785	0.0746269
chr11:108114816C>G	ATM	211	0	0	0	1	VUS	0	0.943	0.021	-0.821	0.994	0.906	0.00262223	0.057377
chr11:108114814G>A	ATM	211	0	0	0	1	VUS	0	0.925	0.917	1.048	0.994	0.976	0.00262223	0.057377
chr11:108114815A>T	ATM	211	0	0	0	1	VUS	0	0.884	1.062	1.199	0.995	0.959	0.00262223	0.057377
chr11:108188231C>G	ATM	2110	0	0	0	1	VUS	0	0.792	-0.523	-0.381	0.091	0.2	0.000110367	0
chr11:108188236G>T	ATM	2112	0	0	0	1	VUS	0	0.845	-0.044	0.907	0.022	0.075	0.000425258	0
chr11:108188235T>A	ATM	2112	0	0	0	1	VUS	0	0.856	0.991	0.919	0.031	0.08	0.000425258	0
chr11:108188238A>G	ATM	2113	0	0	0	1	VUS	0	0.962	-0.564	0.124	0.005	0.026	0.000113304	0
chr11:108188244G>A	ATM	2115	0	0	0	1	VUS	0	0.79	-0.045	0.907	0.001	0.004	0.00037835	0
chr11:108188244G>C	ATM	2115	0	0	0	1	VUS	0	0.824	-0.045	0.907	0.001	0.004	0.00037835	0
chr11:108190681C>G	ATM	2116	0	0	0	1	VUS	0	0.827	-0.058	0.06	0.743	0.921	0.00273532	0
chr11:108188247A>C	ATM	2116	0	0	0	1	VUS	0	0.861	0.069	0.124	0.002	0.008	0.00273532	0
chr11:108190686A>T	ATM	2118	0	0	0	1	VUS	0	0.871	-0.193	-0.126	0.77	0.949	0.00221696	0.0148148
chr11:108114817T>C	ATM	212	0	0	0	1	VUS	0	0.941	0.054	0.144	0.995	0.908	0.0372661	0.343284
chr11:108114818T>C	ATM	212	0	0	0	1	VUS	0	0.878	0.991	1.061	0.997	0.911	0.0372661	0.343284
chr11:108190693A>T	ATM	2120	0	0	0	1	VUS	0	0.938	1.062	1.199	0.99	1	0.0475037	0.0387597
chr11:108190698C>G	ATM	2122	0	0	0	1	VUS	0	0.973	-0.032	0.065	0.985	0.998	0.00569549	0.175573
chr11:108190700A>G	ATM	2123	0	0	0	1	VUS	0	0.845	0.126	1.199	0.989	1	0.0182427	0
chr11:108190701G>C	ATM	2123	0	0	0	1	VUS	0	0.895	0.917	0.127	0.993	1	0.0182427	0
chr11:108190709G>A	ATM	2126	0	0	0	1	VUS	0	0.793	0.917	0.135	1	0.999	0.0169242	0
chr11:108190721A>C	ATM	2130	0	0	0	1	VUS	0	0.787	1.062	1.199	1	0.991	0.0483595	0.00735294
chr11:108190722A>G	ATM	2130	0	0	0	1	VUS	0	0.951	1.062	-0.573	1	0.984	0.0483595	0.00735294
chr11:108190727C>G	ATM	2132	0	0	0	1	VUS	0	0.852	0.871	0.935	0.996	0.974	0.0311319	0
chr11:108190734C>G	ATM	2134	0	0	0	1	VUS	0	0.911	-0.039	0.023	0.99	0.91	0.00512557	0.0261438
chr11:108190740G>A	ATM	2136	0	0	0	1	VUS	0	0.831	0.917	1.048	1	0.999	0.0370337	0
chr11:108190744C>G	ATM	2137	0	0	0	1	VUS	0	0.809	-0.032	0.065	0.998	0.999	0.00589825	0.130081
chr11:108190742G>A	ATM	2137	0	0	0	1	VUS	0	0.872	0.034	0.154	0.998	0.999	0.00589825	0.130081
chr11:108190745A>G	ATM	2138	0	0	0	1	VUS	0	0.915	1.062	1.199	0.999	0.999	0.0485515	0
chr11:108114823T>C	ATM	214	0	0	0	1	VUS	0	0.96	0.991	-0.357	1	0.951	0.0114521	0.0797101
chr11:108190757A>G	ATM	2142	0	0	0	1	VUS	0	0.934	1.062	0.239	0.998	0.974	0.0209509	0
chr11:108190758C>T	ATM	2142	0	0	0	1	VUS	0	0.867	0.871	0.935	1	0.975	0.0209509	0
chr11:108190767A>G	ATM	2145	0	0	0	1	VUS	0	0.75	1.062	1.199	0.997	1	0.0483472	0
chr11:108190770G>C	ATM	2146	0	0	0	1	LB/B	0	1	-0.6	0.137	0.984	0.999	0.00334045	0.0683761
chr11:108190771T>A	ATM	2146	0	0	0	1	VUS	0	0.96	-0.6	0.137	0.984	0.999	0.00334045	0.0683761
chr11:108190771T>G	ATM	2146	0	0	0	1	VUS	0	0.867	0.079	1.061	0.986	1	0.00334045	0.0683761
chr11:108190770G>A	ATM	2146	0	0	0	1	VUS	0	0.867	0.079	1.061	0.986	1	0.00334045	0.0683761
chr11:108114827A>G	ATM	215	0	0	0	1	VUS	0	0.92	1.062	1.199	1	0.997	0.0485949	0
chr11:108114827A>C	ATM	215	0	0	0	1	VUS	0	0.913	1.062	1.199	1	0.997	0.0485949	0
chr11:108192029G>A	ATM	2152	0	0	0	1	VUS	0	0.932	0.917	1.048	0.835	0.776	0.0201598	0.251908
chr11:108192032A>C	ATM	2153	0	0	0	1	VUS	0	0.849	1.062	0.191	0.926	0.859	0.0151475	0
chr11:108192041G>A	ATM	2156	0	0	0	1	VUS	0	0.716	0.917	1.048	0.99	0.992	0.0358966	0.0992366
chr11:108192049G>A	ATM	2158	0	0	0	1	VUS	0	0.909	0.917	0.998	0.976	0.981	0.0328976	0.0782609
chr11:108114829G>T	ATM	216	0	0	0	1	VUS	0	0.863	0.917	1.048	1	0.996	0.0369428	0
chr11:108114829G>C	ATM	216	0	0	0	1	VUS	0	0.841	0.917	1.048	1	0.996	0.0369428	0
chr11:108192057G>A	ATM	2161	0	0	0	1	VUS	0	0.719	-0.029	0.077	0.955	0.997	0.0322447	0.0620155
chr11:108192056C>T	ATM	2161	0	0	0	1	VUS	0	0.78	-0.029	0.077	0.955	0.997	0.0322447	0.0620155
chr11:108192056C>G	ATM	2161	0	0	0	1	VUS	0	0.808	0.917	0.998	0.963	0.997	0.0322447	0.0620155
chr11:108192059A>G	ATM	2162	0	0	0	1	VUS	0	0.772	0.079	0.189	0.971	0.997	0.00686616	0.244898
chr11:108192080C>G	ATM	2169	0	0	0	1	VUS	0	0.826	0.871	0.892	0.997	0.935	0.0291338	0.0241935
chr11:108114832A>G	ATM	217	0	0	0	1	VUS	0	0.941	1.062	1.199	0.998	0.981	0.0477287	0.064
chr11:108114832A>T	ATM	217	0	0	0	1	VUS	0	0.952	1.062	1.199	0.998	0.981	0.0477287	0.064
chr11:108114832A>C	ATM	217	0	0	0	1	VUS	0	0.946	1.062	1.199	0.998	0.981	0.0477287	0.064
chr11:108192097C>A	ATM	2174	0	0	0	1	VUS	0	0.889	-0.048	-0.345	0.981	0.978	0.00380464	0.0162602
chr11:108192096G>A	ATM	2174	0	0	0	1	VUS	0	0.783	0.917	0.998	0.985	0.984	0.00380464	0.0162602
chr11:108114836A>C	ATM	218	0	0	0	1	VUS	0	0.885	1.062	1.199	0.992	0.908	0.0443079	0.00787402
chr11:108114837G>T	ATM	218	0	0	0	1	VUS	0	0.93	1.062	1.199	0.992	0.908	0.0443079	0.00787402
chr11:108114836A>G	ATM	218	0	0	0	1	VUS	0	0.927	0.917	1.048	0.985	0.803	0.0443079	0.00787402
chr11:108114837G>C	ATM	218	0	0	0	1	VUS	0	0.927	0.917	1.048	0.985	0.803	0.0443079	0.00787402
chr11:108192126G>C	ATM	2184	0	0	0	1	VUS	0	0.833	1.062	1.14	0.678	0.997	0.00271054	0.0155039
chr11:108192125A>G	ATM	2184	0	0	0	1	VUS	0	0.809	1.062	1.14	0.678	0.997	0.00271054	0.0155039
chr11:108192125A>T	ATM	2184	0	0	0	1	VUS	0	0.896	0.045	0.165	0.64	0.994	0.00271054	0.0155039
chr11:108192129T>G	ATM	2185	0	0	0	1	VUS	0	0.723	0.018	0.054	0.554	0.981	0.0018845	0.00740741
chr11:108192128A>T	ATM	2185	0	0	0	1	VUS	0	0.908	1.062	1.14	0.6	0.99	0.0018845	0.00740741
chr11:108192137C>A	ATM	2188	0	0	0	1	VUS	0	0.817	0.871	0.892	0.68	0.984	0.013363	0.103704
chr11:108192137C>T	ATM	2188	0	0	0	1	VUS	0	0.838	0.871	0.892	0.68	0.984	0.013363	0.103704
chr11:108114838T>C	ATM	219	0	0	0	1	VUS	0	0.918	0.046	0.141	0.969	0.512	0.00419704	0.00729927
chr11:108196041G>A	ATM	2193	0	0	0	1	VUS	0	0.942	0.069	-0.253	0.931	0.271	0.00224402	0.015873
chr11:108196045C>T	ATM	2194	0	0	0	1	VUS	0	0.888	0.871	0.935	0.797	0.324	0.0108091	0.0232558
chr11:108196047C>T	ATM	2195	0	0	0	1	VUS	0	0.867	1.062	0.234	0.577	0.3	0.000831129	0
chr11:108196048A>G	ATM	2195	0	0	0	1	VUS	0	0.873	1.062	0.234	0.577	0.3	0.000831129	0
chr11:108196048A>C	ATM	2195	0	0	0	1	VUS	0	0.897	-0.029	-0.276	0.594	0.293	0.000831129	0
chr11:108196054A>C	ATM	2197	0	0	0	1	VUS	0	0.838	1.062	1.199	0.274	0.398	0.00448971	0.0775194
chr11:108114842C>T	ATM	220	0	0	0	1	VUS	0	0.942	0.871	0.935	0.945	0.138	0.0136015	0.0725806
chr11:108196062G>A	ATM	2200	0	0	0	1	VUS	0	0.798	0.917	1.048	0.258	0.836	0.0046951	0.0147059
chr11:108196066T>C	ATM	2201	0	0	0	1	VUS	0	0.829	0.037	0.144	0.237	0.839	0.000799266	0
chr11:108196072T>C	ATM	2203	0	0	0	1	VUS	0	0.92	-1.682	-0.295	0.026	0.025	2.55284e-05	0
chr11:108196082G>C	ATM	2206	0	0	0	1	VUS	0	0.84	0.917	1.048	0.996	0.995	0.0365388	0.172414
chr11:108196080C>G	ATM	2206	0	0	0	1	VUS	0	0.907	0.871	0.935	0.994	0.988	0.0365388	0.172414
chr11:108196084A>G	ATM	2207	0	0	0	1	VUS	0	0.878	0.126	1.199	0.996	0.999	0.0185612	0
chr11:108196088C>A	ATM	2208	0	0	0	1	VUS	0	0.891	-0.064	0.935	0.998	1	0.0121993	0.00806452
chr11:108115515A>T	ATM	221	0	0	0	1	VUS	0	0.759	0.126	1.199	0.836	0.977	0.0120183	0.028777
chr11:108114845G>A	ATM	221	0	0	0	1	VUS	0	0.808	0.917	1.048	0.936	0.371	0.0120183	0.028777
chr11:108196093A>C	ATM	2210	0	0	0	1	VUS	0	0.735	1.062	1.199	1	0.999	0.0486737	0
chr11:108196095C>T	ATM	2211	0	0	0	1	VUS	0	0.762	0.871	0.935	1	1	0.0321331	0
chr11:108196097TC>AA	ATM	2212	0	0	0	1	VUS	0	0.738	NA	NA	NA	NA	NA	NA
chr11:108196121T>G	ATM	2219	0	0	0	1	VUS	0	0.792	0.046	0.141	0.998	0.999	0.00683919	0
chr11:108115517A>C	ATM	222	0	0	0	1	VUS	0	0.882	1.062	1.199	0.898	0.995	0.0374886	0
chr11:108196131A>G	ATM	2223	0	0	0	1	VUS	0	0.896	0.042	-0.21	0.998	0.994	0.00498817	0.0495868
chr11:108196131A>C	ATM	2223	0	0	0	1	VUS	0	0.904	0.042	-0.21	0.998	0.994	0.00498817	0.0495868
chr11:108196134A>G	ATM	2224	0	0	0	1	VUS	0	0.725	1.062	1.199	1	0.999	0.0486737	0
chr11:108196134A>C	ATM	2224	0	0	0	1	VUS	0	0.91	1.062	1.199	1	0.999	0.0486737	0
chr11:108196143C>T	ATM	2227	0	0	0	1	LP/P	1	1	0.871	0.935	0.982	0.992	0.0304852	0.034188
chr11:108196161A>C	ATM	2233	0	0	0	1	VUS	0	0.937	1.062	1.199	0.992	0.966	0.0464452	0.0229008
chr11:108196163C>G	ATM	2233	0	0	0	1	VUS	0	0.935	0.871	-0.461	0.995	0.901	0.0464452	0.0229008
chr11:108196167A>G	ATM	2235	0	0	0	1	VUS	0	0.968	0.09	-0.593	0.996	0.866	0.0033463	0.046875
chr11:108196174A>C	ATM	2237	0	0	0	1	VUS	0	0.882	1.062	1.199	0.995	0.993	0.0478328	0
chr11:108196174A>G	ATM	2237	0	0	0	1	VUS	0	0.903	1.062	1.199	0.995	0.993	0.0478328	0
chr11:108196177A>T	ATM	2238	0	0	0	1	VUS	0	0.863	1.062	1.199	0.985	0.997	0.0467958	0.0661765
chr11:108196181G>T	ATM	2239	0	0	0	1	LB/B	0	1	-0.665	0.139	0.792	0.925	0.00177007	0
chr11:108196179A>C	ATM	2239	0	0	0	1	VUS	0	0.932	1.062	1.199	0.94	0.99	0.00177007	0
chr11:108115524G>C	ATM	224	0	0	0	1	VUS	0	0.847	0.917	1.048	0.995	0.997	0.0365058	0
chr11:108115524G>T	ATM	224	0	0	0	1	VUS	0	0.847	0.917	1.048	0.995	0.997	0.0365058	0
chr11:108196182G>C	ATM	2240	0	0	0	1	VUS	0	0.894	0.917	1.048	0.785	0.884	0.0193816	0.00684932
chr11:108196182G>A	ATM	2240	0	0	0	1	VUS	0	0.89	0.917	1.048	0.785	0.884	0.0193816	0.00684932
chr11:108196186A>G	ATM	2241	0	0	0	1	VUS	0	0.966	0.069	0.237	0.636	0.438	0.00182766	0.0151515
chr11:108196186A>C	ATM	2241	0	0	0	1	VUS	0	0.958	0.069	0.237	0.636	0.438	0.00182766	0.0151515
chr11:108196188T>C	ATM	2242	0	0	0	1	VUS	0	0.943	0.991	1.061	0.611	0.438	0.00925236	0.0406504
chr11:108196191C>A	ATM	2243	0	0	0	1	VUS	0	0.962	0.871	0.06	0.508	0.32	0.00234419	0
chr11:108196192A>C	ATM	2243	0	0	0	1	VUS	0	0.844	1.062	1.199	0.489	0.313	0.00234419	0
chr11:108196195G>A	ATM	2244	0	0	0	1	VUS	0	0.982	0.069	-0.375	0.43	0.402	0.000600982	0.0902256
chr11:108196198A>G	ATM	2245	0	0	0	1	VUS	0	0.947	-0.412	0.157	0.44	0.845	0.00747812	0
chr11:108196197G>C	ATM	2245	0	0	0	1	VUS	0	0.948	0.917	1.048	0.444	0.809	0.00747812	0
chr11:108196201G>A	ATM	2246	0	0	0	1	VUS	0	0.749	0.917	1.048	0.484	0.961	0.00944014	0
chr11:108196200T>G	ATM	2246	0	0	0	1	VUS	0	0.778	-0.013	1.061	0.47	0.943	0.00944014	0
chr11:108196203A>G	ATM	2247	0	0	0	1	VUS	0	0.919	-0.529	0.154	0.489	0.973	0.000969185	0
chr11:108196203A>C	ATM	2247	0	0	0	1	VUS	0	0.907	-0.529	0.154	0.489	0.973	0.000969185	0
chr11:108196205T>G	ATM	2247	0	0	0	1	VUS	0	0.863	0.079	1.061	0.617	0.993	0.000969185	0
chr11:108196206A>G	ATM	2248	0	0	0	1	VUS	0	0.73	1.062	1.199	0.72	0.996	0.0237818	0.023622
chr11:108196209G>A	ATM	2249	0	0	0	1	VUS	0	0.909	0.069	1.048	0.837	1	0.0101517	0.111111
chr11:108115527C>G	ATM	225	0	0	0	1	VUS	0	0.934	0.871	0.935	0.968	0.93	0.0279421	0.0298507
chr11:108115525A>C	ATM	225	0	0	0	1	VUS	0	0.922	1.062	1.199	0.992	0.991	0.0279421	0.0298507
chr11:108196219C>G	ATM	2252	0	0	0	1	VUS	0	0.754	0.871	0.935	0.997	0.994	0.0317304	0.0526316
chr11:108196222A>C	ATM	2253	0	0	0	1	VUS	0	0.887	0.126	0.191	0.993	0.942	0.00730583	0.0930233
chr11:108196221A>C	ATM	2253	0	0	0	1	VUS	0	0.785	1.062	1.199	0.996	0.978	0.00730583	0.0930233
chr11:108196223A>C	ATM	2253	0	0	0	1	VUS	0	0.817	-0.462	-1.577	0.991	0.913	0.00730583	0.0930233
chr11:108196230G>A	ATM	2256	0	0	0	1	VUS	0	0.917	0.917	1.048	0.997	0.965	0.0357417	0.00719424
chr11:108196231T>C	ATM	2256	0	0	0	1	VUS	0	0.764	0.991	1.061	0.996	0.955	0.0357417	0.00719424
chr11:108196235A>T	ATM	2257	0	0	0	1	VUS	0	0.947	1.062	0.234	0.971	0.626	0.0145401	0
chr11:108196240C>G	ATM	2259	0	0	0	1	VUS	0	0.729	0.871	0.935	0.909	0.292	0.0140923	0.138462
chr11:108115529C>T	ATM	226	0	0	0	1	VUS	0	0.964	0.871	0.935	0.911	0.742	0.0206378	0.156028
chr11:108196244A>G	ATM	2260	0	0	0	1	VUS	0	0.907	-0.515	-0.202	0.895	0.242	0.00112769	0
chr11:108196242A>G	ATM	2260	0	0	0	1	VUS	0	0.818	-0.298	-0.554	0.888	0.218	0.00112769	0
chr11:108196259C>G	ATM	2265	0	0	0	1	VUS	0	0.847	0.871	0.935	0.986	0.985	0.0306217	0
chr11:108196259C>A	ATM	2265	0	0	0	1	VUS	0	0.847	0.871	0.935	0.986	0.985	0.0306217	0
chr11:108196258T>G	ATM	2265	0	0	0	1	VUS	0	0.751	-0.243	0.141	0.974	0.963	0.0306217	0
chr11:108196261A>G	ATM	2266	0	0	0	1	VUS	0	0.903	1.062	1.199	0.994	0.998	0.0479063	0.274194
chr11:108196260A>C	ATM	2266	0	0	0	1	VUS	0	0.922	1.062	1.199	0.992	0.995	0.0479063	0.274194
chr11:108115532C>T	ATM	227	0	0	0	1	VUS	0	0.937	0.871	0.935	0.836	0.515	0.0140499	0.168
chr11:108196788C>T	ATM	2271	0	0	0	1	VUS	0	0.749	0.871	0.935	1	0.999	0.0321066	0.0140845
chr11:108196795G>A	ATM	2273	0	0	0	1	VUS	0	0.882	0.917	1.048	0.999	1	0.0369699	0
chr11:108196800A>C	ATM	2275	0	0	0	1	VUS	0	0.952	1.062	0.243	1	1	0.0215947	0.0610687
chr11:108196800A>G	ATM	2275	0	0	0	1	VUS	0	0.928	1.062	0.243	1	1	0.0215947	0.0610687
chr11:108196808A>T	ATM	2277	0	0	0	1	VUS	0	0.918	1.062	1.199	1	1	0.0487131	0
chr11:108196808A>C	ATM	2277	0	0	0	1	VUS	0	0.918	1.062	1.199	1	1	0.0487131	0
chr11:108196806C>G	ATM	2277	0	0	0	1	VUS	0	0.867	-0.022	-0.035	0.998	0.996	0.0487131	0
chr11:108196811T>G	ATM	2278	0	0	0	1	VUS	0	0.831	0.079	1.061	0.999	1	0.0158267	0.0075188
chr11:108115535G>A	ATM	228	0	0	0	1	VUS	0	0.834	0.917	1.048	0.867	0.509	0.0175266	0.0241935
chr11:108115535G>C	ATM	228	0	0	0	1	VUS	0	0.833	0.917	1.048	0.867	0.509	0.0175266	0.0241935
chr11:108196818T>C	ATM	2281	0	0	0	1	VUS	0	0.906	0.991	1.061	0.997	0.993	0.0398516	0.072
chr11:108196822A>G	ATM	2282	0	0	0	1	VUS	0	0.804	0.02	1.199	0.983	0.955	0.015501	0
chr11:108196821A>G	ATM	2282	0	0	0	1	VUS	0	0.865	1.062	-0.167	0.99	0.956	0.015501	0
chr11:108196825C>T	ATM	2283	0	0	0	1	VUS	0	0.858	0.871	0.935	0.972	0.946	0.0286064	0.0839695
chr11:108196827G>T	ATM	2284	0	0	0	1	VUS	0	0.901	0.917	1.048	0.963	0.937	0.0320259	0.104839
chr11:108196834G>A	ATM	2286	0	0	0	1	VUS	0	0.918	0.917	-0.253	0.978	0.901	0.0105086	0
chr11:108196834G>T	ATM	2286	0	0	0	1	VUS	0	0.904	0.917	-0.253	0.978	0.901	0.0105086	0
chr11:108196837G>A	ATM	2287	0	0	0	1	VUS	0	0.943	0.917	1.048	0.991	0.992	0.0359881	0.0512821
chr11:108196836G>A	ATM	2287	0	0	0	1	VUS	0	0.877	0.917	1.048	0.989	0.984	0.0359881	0.0512821
chr11:108196845G>A	ATM	2290	0	0	0	1	VUS	0	0.81	0.917	1.048	0.999	1	0.0369699	0
chr11:108196846A>C	ATM	2290	0	0	0	1	VUS	0	0.867	0.917	1.048	0.999	1	0.0369699	0
chr11:108196845G>C	ATM	2290	0	0	0	1	VUS	0	0.888	1.062	1.199	0.998	1	0.0369699	0
chr11:108196846A>G	ATM	2290	0	0	0	1	VUS	0	0.863	1.062	1.199	0.998	1	0.0369699	0
chr11:108115541A>G	ATM	230	0	0	0	1	VUS	0	0.918	0.09	0.237	0.968	0.833	0.00625629	0
chr11:108196876G>C	ATM	2300	0	0	0	1	LP/P	1	1	0.917	0.953	0.999	1	0.034105	0.0138889
chr11:108196896C>G	ATM	2307	0	0	0	1	VUS	0	0.874	0.871	0.935	1	1	0.0321331	0
chr11:108115544A>G	ATM	231	0	0	0	1	VUS	0	0.76	1.062	1.199	0.983	0.929	0.0440586	0.00813008
chr11:108115544A>C	ATM	231	0	0	0	1	VUS	0	0.786	1.062	1.199	0.983	0.929	0.0440586	0.00813008
chr11:108115544A>T	ATM	231	0	0	0	1	VUS	0	0.815	1.062	1.199	0.983	0.929	0.0440586	0.00813008
chr11:108115543C>G	ATM	231	0	0	0	1	VUS	0	0.841	0.871	0.935	0.982	0.921	0.0440586	0.00813008
chr11:108196906G>A	ATM	2310	0	0	0	1	VUS	0	0.891	0.917	0.142	1	1	0.0170413	0
chr11:108196905A>G	ATM	2310	0	0	0	1	VUS	0	0.785	1.062	1.199	0.999	1	0.0170413	0
chr11:108115547T>C	ATM	232	0	0	0	1	VUS	0	0.813	0.991	1.061	0.986	0.967	0.037939	0.825
chr11:108115548C>G	ATM	232	0	0	0	1	VUS	0	0.875	0.033	0.061	0.985	0.969	0.037939	0.825
chr11:108196938G>C	ATM	2321	0	0	0	1	VUS	0	0.878	-0.02	0.079	0.393	0.677	0.000934994	0
chr11:108196939C>A	ATM	2321	0	0	0	1	VUS	0	0.928	-0.058	0.022	0.293	0.652	0.000934994	0
chr11:108196942G>T	ATM	2322	0	0	0	1	VUS	0	0.913	-0.044	1.048	0.132	0.566	0.000977058	0.00819672
[truncated: 11,882 more rows]

## Sheet: Test dataset
source	gene	chr	start	stop	ref	alt	LRM_score	RFM_score	REVEL	SIFT	PolyPhen2	CADD	AlphaMissense	VARITY	PrimateAI
LOVD	ALK	2	29436860	29436860	A	C	0.259264	0.925714	0.929	0.001	1	31	0.996	0.977728	0.794
LOVD	ALK	2	29443697	29443697	A	C	0.421975	1	0.269	0.001	1	28.8	0.9971	0.974105	0.904
clinvar	ALK	2	29917836	29917836	G	A	0.00256675	0.0428571	0.236	0.129	1	24	0.2616	0.101279	0.555
clinvar	ATM	11	108098579	108098579	A	C	0.0186733	0.00285714	0.158	0.023	0.855	23.8	0.41	0.17834	0.537
clinvar	ATM	11	108115576	108115576	A	T	0.00258836	0	0.061	0.586	0.004	10.76	0.0923	0.045472	0.312
clinvar	ATM	11	108115647	108115647	T	G	0.0148115	0.0285714	0.223	0.008	0.79	23	0.1213	0.0705686	0.452
clinvar	ATM	11	108121466	108121466	C	A	0.00808995	0.0114286	0.047	0.63	0	12.69	0.1276	0.0424904	0.222
clinvar	ATM	11	108121630	108121630	T	A	0.0157447	0	0.226	0.025	0.999	24.3	0.0976	0.239912	0.513
clinvar	ATM	11	108121654	108121654	T	A	0.0403861	0	0.65	0.002	1	28.3	0.8908	0.539852	0.705
clinvar	ATM	11	108124542	108124542	G	C	0.0329451	0.02	0.097	0.293	0.031	22.4	0.1038	0.24048	0.363
clinvar	ATM	11	108137907	108137907	A	G	0.0251964	0.0342857	0.089	1	0	10.85	0.0741	0.0509505	0.307
clinvar	ATM	11	108137973	108137973	G	C	0.00203442	0	0.103	0.096	0.025	18.71	0.1315	0.0835535	0.35
clinvar	ATM	11	108138024	108138024	A	C	0.000174131	0	0.05	0.314	0.201	2.443	0.207	0.0175104	0.319
clinvar	ATM	11	108143573	108143573	T	G	0.0130364	0.00285714	0.45	0.004	0.498	19.91	0.387	0.0760441	0.335
clinvar	ATM	11	108155039	108155039	G	C	0.00464734	0.00285714	0.425	0.008	1	25.2	0.2275	0.170525	0.43
clinvar	ATM	11	108164131	108164131	A	T	0.021428	0.137143	0.081	0.663	0	17.91	0.0822	0.152796	0.382
clinvar	ATM	11	108164196	108164196	C	G	0.0321331	0	0.442	0	1	24.3	0.2359	0.359616	0.552
clinvar	ATM	11	108165664	108165664	A	G	0.0485095	0.00571429	0.143	0.096	0.035	23	0.312	0.264044	0.668
clinvar	ATM	11	108175440	108175440	G	C	0.0355247	0	0.479	0.078	0.917	21.8	0.1774	0.17889	0.516
clinvar	ATM	11	108199931	108199931	G	A	0.0366588	0.0114286	0.438	0.222	0.854	27.4	0.0825	0.334305	0.633
clinvar	ATM	11	108201132	108201135	TCAA	CCAG	NA	NA	NA	NA	NA	NA	NA	NA	NA
clinvar	ATM	11	108214080	108214080	G	T	0.000248403	0	0.231	0.164	0.001	0.508	0.1083	0.0916786	0.309
GEL	ATM	11	108119823	108119823	T	C	0.0401559	0.317143	0.264	0.004	0.434	23.1	0.5339	0.134195	0.519
GEL	ATM	11	108123629	108123629	G	A	0.0120477	0.00571429	0.151	0.101	0.661	21.4	0.0889	0.0652294	0.304
LOVD	BRAF	7	140481403	140481403	C	T	0.999974	1	0.884	NA	0.998	32	NA	0.984411	0.944
clinvar	BRAF	7	140476815	140476815	A	G	0.777384	0.171429	0.878	NA	0.999	29.7	NA	0.983688	0.949
clinvar	BRAF	7	140487374	140487374	C	T	0.704739	0.00571429	0.335	0.109	0.048	23	0.1076	0.272481	0.785
clinvar	BRAF	7	140624422	140624422	C	T	0.64875	0.134286	0.208	0.265	0.115	19.1	0.0969	0.107932	0.874
clinvar	BRAF	7	140624484	140624484	C	T	0.190368	0	0.222	0.171	0	21	0.2415	0.0788793	0.904
literature	BRAF	7	140549945	140549945	C	G	0.704739	0	0.403	0.979	0.816	20.1	0.181	0.509108	0.77
GEL	BRAF	7	140494234	140494234	T	G	0.735824	0.171429	0.242	0.486	0.158	22.7	0.8576	0.232303	0.825
clinvar	CARD11	7	2962304	2962304	C	T	0.0726239	0.46	0.287	0.028	1	25.7	0.2093	0.389302	0.694
clinvar	CARD11	7	2978411	2978411	G	A	0.0863651	0.02	0.223	0.004	0.997	25.8	0.8957	0.50266	0.792
literature	CARD11	7	2984162	2984162	C	T	0.079077	0	0.217	0.211	0.931	25.4	0.993	0.684591	0.887
GEL	CARD11	7	2951821	2951821	T	G	0.00475679	0.108571	0.197	0.008	0.984	16.16	0.295	0.146427	0.495
GEL	CARD11	7	2976767	2976767	G	T	0.0140777	0.0885714	0.125	0.297	0.894	20.9	0.9082	0.32134	0.694
GEL	CARD11	7	2985587	2985587	C	T	0.0520522	0.0685714	0.2	0.049	1	28.5	0.699	0.530554	0.852
clinvar	CDH1	16	68847342	68847342	C	A	0.00262368	0.0114286	0.096	0.082	0.702	12.81	0.0901	0.188737	0.303
clinvar	CDH1	16	68855965	68855965	C	G	6.37442e-05	0	0.296	0.001	0.849	15.31	0.7535	0.573028	0.571
GEL	CDK4	12	58143005	58143005	A	T	0.00978749	0.12	0.237	0.016	0.356	24.2	0.3065	0.813816	0.763
LOVD	CDKN2A	9	21970970	21970970	G	C	0.719644	0.914286	0.381	0.001	0.908	25.8	0.3976	0.331918	0.551
LOVD	CDKN2A	9	21974684	21974684	G	A	NA	NA	0.46	0.03	0.994	26.6	0.8968	0.478918	0.66
ClinVar CIP	CDKN2A	9	21974678	21974678	T	C	0.99992	0.411429	0.665	0.001	0.997	28.5	0.84	0.720057	0.669
GEL	CDKN2A	9	21994231	21994231	A	C	0.0172881	0	0.238	0.406	NA	19.59	NA	NA	0.66
clinvar	CREBBP	16	3778491	3778491	T	A	0.55731	0.191429	0.366	0.009	0.769	23.8	0.3588	0.332342	0.623
clinvar	CREBBP	16	3779052	3779052	C	G	0.437513	0.365714	0.248	0.068	0.001	15.03	0.1055	0.14063	0.47
clinvar	CREBBP	16	3779490	3779490	T	G	0.558381	0.431429	0.781	0.002	0.996	27.2	0.9975	0.932157	0.844
clinvar	CREBBP	16	3779609	3779609	G	C	0.0160746	0.114286	0.573	0.027	0.999	18.25	0.9973	0.673978	0.883
clinvar	CREBBP	16	3781196	3781196	G	C	0.0302602	0.00857143	0.851	0	1	23.2	0.9998	0.959393	0.973
clinvar	CREBBP	16	3807934	3807934	T	C	0.547937	0.797143	0.388	0.01	0.961	25.9	0.0949	0.791305	0.76
clinvar	CREBBP	16	3820783	3820783	T	G	0.55773	0.06	0.201	0.135	0.002	17.96	0.1033	0.260171	0.638
LOVD	CREBBP	16	3786704	3786704	A	G	0.995727	1	0.451	0	1	27.9	0.9992	0.82894	0.932
GEL	CREBBP	16	3777771	3777771	A	T	0.615055	0.0142857	0.444	0.001	0.969	29.8	0.3454	0.393955	0.611
GEL	CREBBP	16	3777911	3777911	C	G	0.326228	0.18	0.274	0.179	0	19.69	0.5026	0.091543	0.697
GEL	CREBBP	16	3778371	3778371	G	C	0.51164	0.0485714	0.165	0.128	0	22.1	0.0798	0.133902	0.577
GEL	CREBBP	16	3778708	3778708	C	T	0.259294	0.0657143	0.266	0.08	0.096	16.03	0.0736	0.485029	0.575
GEL	CREBBP	16	3779682	3779682	T	C	0.547065	0.822857	0.578	0.055	0.997	25.5	0.7339	0.393498	0.802
GEL	CREBBP	16	3779863	3779863	A	G	0.589991	0.131429	0.978	0	0.997	29.8	0.9999	0.989537	0.942
GEL	CREBBP	16	3781237	3781237	A	T	0.603337	0.437143	0.979	0.003	0.997	28.1	0.9997	0.933419	0.944
GEL	CREBBP	16	3786737	3786737	T	C	0.578678	0.148571	0.909	0.001	0.932	27.1	0.9975	0.802598	0.886
GEL	CREBBP	16	3786751	3786751	T	C	0.579965	0	0.933	0.031	0.997	25.5	0.9989	0.765295	0.822
GEL	CREBBP	16	3831257	3831257	G	A	0.521589	0.0942857	0.232	0.24	0.924	21.4	0.0517	0.044943	0.487
GEL	CTLA4	2	204735609	204735609	C	T	0.130737	0.765714	0.355	0	1	24.1	0.6074	0.901541	0.569
LOVD	CTNNB1	3	41266113	41266113	C	A	0.999975	1	0.969	0	1	28.1	0.9917	0.932565	0.876
clinvar	CTNNB1	3	41267347	41267347	A	G	0.341104	0.0742857	0.348	0.001	0.082	24	0.7777	0.935287	0.861
clinvar	CTNNB1	3	41280772	41280772	T	C	0.309916	0.642857	0.339	0.156	0.001	23.4	0.2959	0.356818	0.889
literature	CTNNB1	3	41277254	41277254	G	A	0.288474	0.731429	0.716	0.001	1	32	0.9997	0.977625	0.931
GEL	CTNNB1	3	41268820	41268820	A	G	0.339135	0.674286	0.467	0.011	0.789	25.1	0.382	0.758527	0.685
clinvar	DICER1	14	95562671	95562671	T	C	0.0227469	0	0.262	0.017	0.999	25.7	0.306	0.269517	0.746
LOVD	DICER1	14	95557630	95557630	C	G	0.663815	1	0.942	0	1	26.6	0.9933	0.946834	0.868
LOVD	DICER1	14	95557639	95557639	C	A	0.553386	1	0.939	0	1	32	0.9958	0.990528	0.878
LOVD	DICER1	14	95569702	95569702	G	A	0.818755	0.954286	0.984	0	0.99	31	0.9991	0.806652	0.842
literature	DICER1	14	95569702	95569702	G	A	0.17474	0.734286	0.865	0	0.99	31	0.9991	0.806652	0.842
clinvar	DNMT1	19	10246812	10246812	C	A	0.092521	0.114286	0.158	0.006	1	26.1	NA	0.782886	0.776
clinvar	DNMT1	19	10247926	10247926	G	A	0.0927251	0.0314286	0.368	0.003	0.999	32	NA	0.727573	0.823
GEL	DNMT1	19	10267178	10267178	A	G	0.00723982	0.0485714	0.452	0.106	0.953	23.2	NA	0.734221	0.533
GEL	DNMT1	19	10286289	10286289	G	A	0.0733099	0.02	0.047	0.067	0.1	22.9	NA	0.0473688	0.368
GEL	DNMT1	19	10291065	10291065	G	A	0.000874436	0.0171429	0.012	0.028	0.002	15.85	0.0921	0.0561892	0.241
clinvar	DNMT3A	2	25466797	25466797	C	T	0.662218	0.834286	0.82	0.003	1	29.2	0.9913	0.889863	0.894
clinvar	DNMT3A	2	25467199	25467199	C	T	0.65817	0.725714	0.954	0	1	31	0.9999	0.981781	0.93
literature	DNMT3A	2	25463557	25463557	G	A	0.693459	0.845714	0.965	0.001	1	27.9	0.9997	0.961259	0.863
GEL	DNMT3A	2	25467491	25467491	C	T	0.520601	0.734286	0.357	0.006	1	27.3	0.9942	0.634883	0.884
GEL	DNMT3A	2	25468153	25468153	A	G	0.743565	0.528571	0.937	0.008	0.954	28.2	0.9996	0.941298	0.734
GEL	DNMT3A	2	25470570	25470570	C	A	0.661035	0.628571	0.904	0	1	30	0.9991	0.966227	0.929
GEL	DNMT3A	2	25472527	25472527	G	A	0.00342281	0.00285714	0.205	0.019	NA	9.518	NA	NA	NA
GEL	DNMT3A	2	25536798	25536798	C	T	0.608237	0.194286	0.357	0.038	0.829	23.1	0.0873	0.126533	0.604
clinvar	ETV6	12	12022412	12022412	C	T	0.323932	0	0.114	0.606	0.004	22.9	0.1014	0.0908396	0.631
clinvar	ETV6	12	12022634	12022634	C	G	0.118962	0.322857	0.075	0.322	0	22.6	0.0816	0.104025	0.304
LOVD	FGFR1	8	38274849	38274849	G	T	0.999978	1	0.16	0	1	25.7	NA	0.986782	0.867
clinvar	FGFR1	8	38285891	38285891	T	C	0.5135	0	0.195	0.562	0	16.73	NA	0.0636541	0.639
clinvar	FGFR1	8	38287317	38287317	T	C	0.732722	0.171429	0.105	0.571	0.441	19.08	NA	0.136414	0.637
GEL	FGFR1	8	38272109	38272109	T	A	0.134847	0	0.67	0.001	1	24.6	NA	0.889631	0.847
GEL	FGFR1	8	38282203	38282203	G	A	0.72973	0.00285714	0.739	0.029	1	33	NA	0.916189	0.899
clinvar	FGFR2	10	123247514	123247514	C	A	0.806161	0	0.723	0.002	1	28.1	NA	0.977563	0.885
clinvar	FGFR2	10	123310884	123310884	C	T	0.790628	0.202857	0.19	0.002	0.121	23.5	0.3293	0.54228	0.644
clinvar	FGFR3	4	1806164	1806164	C	A	0.0533151	0.00285714	0.213	0.518	0.004	16.65	NA	0.236484	0.406
clinvar	FGFR3	4	1807143	1807143	A	G	0.732553	0.14	0.283	0.99	0	16.96	NA	0.184125	0.505
GEL	FGFR3	4	1806119	1806119	G	A	0.68791	0.494286	0.696	0.016	0.94	23.9	NA	0.708296	0.547
GEL	FGFR3	4	1807370	1807370	A	G	0.735702	0.428571	0.782	0	1	25.2	NA	0.814217	0.751
clinvar	FOXP1	3	71247354	71247354	T	C	0.0952232	0.00571429	0.197	0.758	0.003	21.8	0.2066	0.0389858	NA
GEL	FOXP1	3	71021812	71021812	T	G	0.514502	0	0.948	0	1	28.3	0.9997	0.925907	0.877
GEL	FOXP1	3	71026994	71026994	C	A	0.455335	0	0.443	0.653	0.029	21.1	0.1412	0.136836	0.711
clinvar	GATA2	3	128204957	128204957	T	C	0.446822	0.0514286	0.263	0.078	0.003	15.84	0.0523	0.0422235	0.532
clinvar	GNAS	20	57429123	57429123	C	G	0.483646	0.202857	0.312	0	0.999	22.5	0.1244	0.233636	0.508
clinvar	GNAS	20	57478803	57478803	A	G	0.901573	0.454286	0.802	0.001	1	26.4	0.9667	0.874078	0.853
clinvar	GNAS	20	57480451	57480451	A	G	0.901506	0.305714	0.665	0.01	1	26.1	0.9746	0.84082	0.837
clinvar	GNAS	20	57484415	57484415	G	C	0.871363	0.408571	0.973	0	1	34	0.9997	0.996699	0.888
GEL	GNAS	20	57480483	57480483	C	T	0.998721	0.997143	0.598	0	0.882	25	0.5063	0.505513	0.712
GEL	GNAS	20	57478742	57478742	A	G	0.901724	0.62	0.931	0.029	0.837	26.3	0.8454	0.723285	0.713
GEL	GNAS	20	57478758	57478758	C	G	0.856135	0.851429	0.888	0	1	28.3	0.9653	0.874562	0.825
GEL	GNAS	20	57480483	57480483	C	T	0.999219	0.962857	0.598	0	0.882	25	0.5063	0.505513	0.712
GEL	GNAS	20	57484758	57484758	C	A	0.71719	0.462857	0.871	0.001	1	34	0.9997	0.964993	0.942
GEL	GNAS	20	57484844	57484844	G	A	0.874874	0.734286	0.316	0.033	0.386	22.9	0.6442	0.388443	0.86
clinvar	HNF1A	12	121416572	121416572	A	C	0.914723	0.897143	0.924	0	0.65	23.9	NA	NA	NA
clinvar	HNF1A	12	121416573	121416573	T	C	0.900815	0.74	0.944	0	0.96	24	NA	NA	NA
clinvar	HNF1A	12	121416587	121416587	A	T	0.914908	0.38	0.853	0.001	0.995	24.7	0.2965	NA	0.66
clinvar	HNF1A	12	121416588	121416588	G	A	0.892536	0.68	0.625	0.003	0.728	22.5	0.4147	NA	0.688
clinvar	HNF1A	12	121416599	121416599	A	C	0.915726	0.602857	0.656	0.059	0.531	19.03	0.5306	NA	0.398
clinvar	HNF1A	12	121416605	121416605	C	G	0.878676	0.637143	0.861	0	0.996	24.1	0.4903	NA	0.719
clinvar	HNF1A	12	121416605	121416605	C	T	0.878676	0.637143	0.925	0	0.999	24.7	0.8857	NA	0.743
clinvar	HNF1A	12	121416606	121416606	T	G	0.899207	0.317143	0.941	0	0.999	24.9	0.9852	NA	0.798
clinvar	HNF1A	12	121416648	121416648	T	C	0.898353	0.125714	0.946	0	1	25.9	0.9978	NA	0.77
clinvar	HNF1A	12	121416669	121416669	C	T	0.827056	0.0828571	0.537	0.343	0.005	18.15	0.0921	NA	0.51
clinvar	HNF1A	12	121416774	121416774	G	A	0.864072	0.0771429	0.448	0.078	0.036	23.7	0.0841	NA	0.553
clinvar	HNF1A	12	121426706	121426706	G	A	0.890335	0.554286	0.974	0	1	26.3	0.9941	NA	0.8
clinvar	HNF1A	12	121426784	121426784	C	G	0.775941	0.748571	0.905	0.001	1	23.9	0.9975	NA	0.896
clinvar	HNF1A	12	121431403	121431403	C	A	0.772531	0.731429	0.876	0.001	0.958	21.2	0.9997	NA	0.919
clinvar	HNF1A	12	121431412	121431412	T	A	0.898901	0.525714	0.899	0	0.998	26.2	1	NA	0.941
clinvar	HNF1A	12	121431415	121431415	G	T	0.890664	0.531429	0.923	0.001	1	27.9	0.9994	NA	0.894
clinvar	HNF1A	12	121431482	121431482	G	C	0.888961	0.8	0.973	0.001	0.996	27.7	0.9998	NA	0.861
clinvar	HNF1A	12	121431506	121431506	A	G	0.890157	0.674286	0.706	0.003	0.304	24.5	0.944	NA	0.795
clinvar	HNF1A	12	121432041	121432041	G	T	0.889464	0.682857	0.933	0.009	0.943	28.4	0.9947	NA	0.903
clinvar	HNF1A	12	121432067	121432067	C	A	0.875244	0.751429	0.949	0.005	0.995	25.7	0.9999	NA	0.862
clinvar	HNF1A	12	121432125	121432125	C	T	0.622652	0.0571429	0.353	0.088	0.027	15.35	0.0721	NA	0.526
clinvar	HNF1A	12	121434372	121434372	C	G	0.69685	0.0114286	0.961	0	1	24.5	0.8976	NA	0.845
clinvar	HNF1A	12	121437125	121437125	C	T	0.889645	0.248571	0.828	0.001	1	24.2	0.7405	NA	0.594
clinvar	HNF1A	12	121438877	121438877	G	C	0.905016	0	0.313	0.026	0.792	22.7	NA	NA	0.588
clinvar	HNF1A	12	121438879	121438879	A	G	0.926879	0	0.577	0.006	0.99	26.9	NA	NA	0.601
clinvar	HNF1A	12	121438915	121438915	G	A	0.598348	0.00571429	0.477	0.883	0.003	18.17	NA	NA	0.379
GEL	HNF1A	12	121426802	121426802	T	C	0.898829	0.568571	0.967	0	1	27.2	0.9999	NA	0.941
clinvar	IDH2	15	90645556	90645556	G	A	0.0254475	0.148571	0.185	0.108	0.948	20.7	0.073	0.0641143	0.795
GEL	IDH2	15	90627578	90627578	G	C	0.252879	0.00571429	0.37	0.562	0.209	19.94	0.0968	0.23456	0.744
LOVD	KIT	4	55593610	55593610	T	G	0.957971	1	0.466	0	1	29.1	NA	0.938317	0.474
LOVD	KIT	4	55599333	55599333	A	G	0.919909	1	0.929	0.004	1	29.2	NA	0.909587	0.791
clinvar	KIT	4	55573432	55573432	C	G	0.057582	0.06	0.093	0.144	0.946	21.5	NA	0.241418	0.402
literature	KIT	4	55602676	55602676	G	C	0.112595	0.48	0.686	0	0.992	23.3	NA	0.8048	0.856
KICS	KIT	4	55594262	55594262	T	G	0.0168176	0.865714	0.592	0	1	22.7	NA	0.971091	0.83
GEL	KIT	4	55561810	55561810	C	G	0.0868339	0.28	0.055	0.796	0.045	16.13	0.1131	0.126793	0.457
GEL	KIT	4	55602674	55602674	C	T	0.0776616	0.00571429	0.815	0	1	26.2	NA	0.945442	0.892
GEL	KIT	4	55602955	55602955	A	G	0.162918	0	0.794	0.015	1	24.9	NA	0.9701	0.727
clinvar	KMT2D	12	49416438	49416438	C	T	0.296614	0.762857	0.974	0	1	31	0.9971	0.926694	0.928
clinvar	KMT2D	12	49420946	49420946	C	T	0.0657889	0.331429	0.355	0.036	0.948	23.8	0.1245	0.108107	0.662
clinvar	KMT2D	12	49427652	49427653	CT	TC	NA	NA	NA	NA	NA	NA	NA	NA	NA
clinvar	KMT2D	12	49433829	49433829	G	A	0.316598	0.0714286	0.432	0.04	0.997	25.8	0.1551	0.178	0.623
clinvar	KMT2D	12	49435923	49435923	G	A	0.11191	0.0142857	0.748	0.07	0.999	25.2	0.9963	0.240541	0.845
clinvar	KMT2D	12	49436015	49436015	G	A	0.347112	0.0428571	0.368	0.102	1	24.4	0.2607	0.0477278	0.834
clinvar	KMT2D	12	49436640	49436640	T	C	0.37534	0.0114286	0.383	0.005	0.958	25.8	0.1235	0.123248	0.544
clinvar	KMT2D	12	49440199	49440199	G	C	0.136734	0.134286	0.811	0.255	0.005	22.6	0.0695	0.0564426	0.668
clinvar	KMT2D	12	49444995	49444995	A	C	0.0193567	0.0771429	0.123	0	0.975	20.2	0.1406	0.0511159	0.333
clinvar	KMT2D	12	49447808	49447808	G	A	0.332621	0.0314286	0.704	0.009	0.096	22.4	0.3553	0.0824745	0.707
GEL	KMT2D	12	49420418	49420418	T	C	0.352743	0.02	0.426	0.004	0.662	24.3	0.4485	0.649374	0.409
GEL	KMT2D	12	49425440	49425440	T	C	0.00630776	0.00571429	0.344	0.399	0	9.935	0.0596	0.0214037	0.347
GEL	KMT2D	12	49426817	49426817	C	T	0.00049191	0.00285714	0.121	0.203	0	0.092	0.0586	0.0176497	0.279
GEL	KMT2D	12	49426990	49426990	C	T	0.0794379	0.08	0.37	0.005	0.663	23	0.1263	0.0860532	0.437
GEL	KMT2D	12	49431352	49431352	T	G	0.144692	0.0885714	0.41	0.238	0.018	20.1	0.2836	0.0724328	0.467
GEL	KMT2D	12	49434127	49434127	C	T	0.297502	0.82	0.423	0.005	0.675	24.6	0.6077	0.232777	0.76
GEL	KMT2D	12	49434745	49434745	C	T	0.207923	0.0228571	0.32	0.062	0.999	25	0.2675	0.167925	0.603
GEL	KMT2D	12	49444148	49444148	T	A	0.373107	0.668571	0.373	0.007	0.596	22.2	0.1329	0.142987	0.437
LOVD	KRAS	12	25380275	25380275	T	A	1	1	0.915	0.007	0.411	24	0.9977	0.965931	0.895
LOVD	KRAS	12	25380276	25380276	T	A	NA	NA	0.86	0.002	0.984	28	0.9647	0.965008	0.874
LOVD	KRAS	12	25380276	25380276	T	G	NA	NA	0.791	0.001	0.989	24.2	0.9973	0.992792	0.881
LOVD	KRAS	12	25398285	25398285	C	A	1	1	0.94	0.006	1	29.6	0.9975	0.941936	0.915
literature	KRAS	12	25380285	25380285	G	A	0.780071	0.482857	0.921	0	1	26.1	0.9994	0.98686	0.929
LOVD	MAP2K1	15	66729175	66729175	G	A	0.993867	1	0.077	0.004	0.999	28.7	0.9991	0.95208	0.957
GEL	MAP2K2	19	4101111	4101111	G	C	0.167105	0.00857143	0.299	0.014	0.154	23.6	0.2394	0.613574	0.857
LOVD	MET	7	116417463	116417463	C	T	0.620667	0.982857	0.853	0	1	28.9	NA	0.952836	0.796
LOVD	MET	7	116423414	116423414	A	G	0.573641	0.994286	0.858	0.001	1	27.3	NA	0.954505	0.865
LOVD	MET	7	116423474	116423474	T	C	0.85951	0.994286	0.585	0	0.998	26.6	NA	0.972625	0.907
clinvar	MET	7	116339391	116339391	A	G	0.0321333	0.00857143	0.085	0.196	0.273	21.6	0.1543	0.52223	0.483
clinvar	MET	7	116339610	116339610	G	T	0.0151074	0.0914286	0.295	0.003	0.997	23.9	0.1695	0.704561	0.433
clinvar	MET	7	116395528	116395528	T	A	0.00348802	0.0742857	0.185	0.535	0.923	17.78	0.1113	0.158871	0.589
clinvar	MET	7	116417469	116417469	A	G	0.0338736	0	0.166	0.098	0.985	26.3	NA	0.599165	0.665
clinvar	MTOR	1	11199705	11199705	C	T	0.0688268	0.582857	0.642	0.056	0.999	32	0.3129	0.460373	0.81
clinvar	MTOR	1	11227530	11227530	A	G	0.105527	0.0514286	0.783	0	0.995	28.5	0.9908	0.815884	0.859
clinvar	MTOR	1	11319454	11319454	C	T	0.0143646	0	0.087	0.008	0.001	22.2	0.372	0.048639	0.716
GEL	MTOR	1	11174459	11174459	C	T	0.0670819	0.0285714	0.83	0.036	0.908	28.9	0.7864	0.598624	0.851
GEL	MTOR	1	11184558	11184558	A	G	0.107448	0.245714	0.944	0	0.983	31	0.9958	0.971427	0.895
GEL	MTOR	1	11188153	11188153	T	C	0.0915571	0	0.841	0.001	0.994	28.6	0.9866	0.813178	0.876
GEL	MTOR	1	11210198	11210198	C	T	0.0681491	0.145714	0.78	0.001	0.997	29.8	0.9007	0.867804	0.832
GEL	MTOR	1	11210283	11210283	C	G	0.0478736	0.24	0.775	0	0.999	33	0.9983	0.945035	0.858
GEL	MTOR	1	11293478	11293478	C	A	0.0637716	0.00571429	0.155	0.194	0.808	22.4	0.1438	0.307789	0.846
clinvar	NF1	17	29422377	29422377	T	C	0.208496	0.631429	0.384	0.002	0.997	25.8	0.999	0.676391	0.923
clinvar	NF1	17	29486102	29486102	T	G	0.123799	0.02	0.797	0.001	0.997	26.6	0.9988	0.739707	0.897
clinvar	NF1	17	29527613	29527613	G	T	0.227702	0.445714	0.252	0.039	0.995	37	0.9825	0.588798	0.848
clinvar	NF1	17	29528148	29528148	A	G	0.307865	0	0.446	0.125	0.192	21.5	0.278	0.090178	0.678
clinvar	NF1	17	29553568	29553568	C	T	0.224309	0	0.283	0.005	0.973	26.8	0.8669	0.447483	0.877
clinvar	NF1	17	29553702	29553702	G	C	0.252218	0	0.611	0.001	1	35	0.9872	0.792514	0.893
clinvar	NF1	17	29554567	29554567	G	C	0.236774	0	0.665	0	1	29.2	0.9994	0.959473	0.877
clinvar	NF1	17	29556200	29556200	G	A	0.251223	0	0.07	0.289	0.001	21.4	0.0802	0.407407	0.69
clinvar	NF1	17	29556853	29556853	G	T	0.24637	0.0228571	0.785	0.004	0.999	33	0.8081	0.600655	0.774
clinvar	NF1	17	29556977	29556977	T	G	0.269429	0	0.801	0.001	0.83	25.9	0.9982	0.882764	0.899
clinvar	NF1	17	29557399	29557399	A	G	0.131121	0.00285714	0.661	0	0.998	29.1	0.9989	0.845296	0.883
clinvar	NF1	17	29560164	29560164	T	A	0.269261	0.00571429	0.737	0.002	0.118	24.1	0.9664	0.929984	0.861
clinvar	NF1	17	29576136	29576137	AG	CC	NA	NA	NA	NA	NA	NA	NA	NA	NA
clinvar	NF1	17	29585520	29585520	G	T	0.252218	0	0.859	0.001	1	36	0.9998	0.960263	0.855
clinvar	NF1	17	29652917	29652917	T	G	0.269429	0	0.879	0	1	27.5	0.9983	0.992476	0.906
clinvar	NF1	17	29653256	29653256	A	G	0.294885	0.277143	0.372	0.012	0.677	24.4	0.9693	0.818507	0.786
clinvar	NF1	17	29663367	29663367	A	C	0.309173	0	0.908	0.035	0.624	24.9	0.8659	0.541374	0.838
clinvar	NF1	17	29664879	29664879	T	G	0.269429	0	0.714	0	0.998	32	0.9953	0.959739	0.895
clinvar	NF1	17	29667532	29667532	C	A	0.149454	0.0257143	0.059	0.275	0.006	16.79	0.088	0.139119	0.604
clinvar	NF1	17	29667614	29667614	T	G	0.230948	0.725714	0.71	0	0.999	31	0.997	0.859452	0.887
clinvar	NF1	17	29684348	29684348	C	A	0.218226	0.32	0.321	0.11	1	28.5	0.9736	0.614211	0.878
literature	NF1	17	29559848	29559848	A	G	0.309738	0	0.875	0.003	0.959	25	0.7817	0.556492	0.859
literature	NF1	17	29686011	29686011	G	A	0.251721	0	0.351	0.026	1	32	0.8697	0.489978	0.836
GEL	NF1	17	29556923	29556923	A	G	0.309738	0	0.088	0.709	0	18.82	0.0647	0.148548	0.732
GEL	NF1	17	29576054	29576054	A	C	0.309738	0	0.962	0.003	0.995	27.4	0.9842	0.989547	0.784
GEL	NF1	17	29586065	29586065	G	A	0.252058	0	0.906	0	0.996	29.7	0.9827	0.913904	0.824
GEL	NF1	17	29663677	29663677	A	G	0.309738	0	0.221	0.457	0.049	21.7	0.1175	0.0877182	0.837
GEL	NFE2L2	2	178098803	178098803	C	T	0.859818	1	0.523	0	1	32	0.9395	0.920386	0.783
clinvar	NOTCH1	9	139404255	139404256	AG	TC	NA	NA	NA	NA	NA	NA	NA	NA	NA
clinvar	NOTCH1	9	139412311	139412311	G	A	0.137344	0.0142857	0.403	0.002	0.084	22.6	0.0967	0.420502	0.502
clinvar	NOTCH1	9	139417464	139417464	T	C	0.142562	0.0685714	0.336	0.072	0	20.3	0.0806	0.196174	0.428
C4R	NOTCH1	9	139412282	139412282	C	T	0.971165	0.617143	0.896	0.005	1	27.5	0.9847	0.861484	0.769
GEL	NOTCH1	9	139402583	139402583	C	T	0.00157721	0	0.074	0.139	0.013	8.233	0.0692	0.0302118	0.27
LOVD	PIK3CA	3	178916854	178916854	G	A	0.999984	1	0.692	0	1	29.6	0.9621	0.952459	0.871
LOVD	PIK3CA	3	178952072	178952072	A	G	0.999999	1	0.389	0.009	0.065	22.4	0.6697	0.613521	0.873
GEL	PIK3CA	3	178948044	178948044	A	G	0.971897	0.908571	0.477	1	0.006	23.3	0.7704	0.45298	0.897
GEL	PIK3CA	3	178951957	178951957	G	T	0.992352	1	0.437	0.009	0.097	24.2	0.9826	0.814195	0.856
GEL	PIK3CA	3	178921552	178921552	A	G	0.259129	0.0514286	0.481	0.028	1	25.6	0.7443	0.596057	0.838
GEL	PIK3CA	3	178951957	178951957	G	T	0.994015	1	0.437	0.009	0.097	24.2	0.9826	0.814195	0.856
GEL	PIK3CA	3	178952029	178952029	A	C	0.0242093	0.0714286	0.645	0.003	0.99	23.6	0.9357	0.645329	0.859
clinvar	PIK3R2	19	18272844	18272844	A	G	0.215274	0.0428571	0.055	0.585	0.596	22.8	0.0842	0.146616	0.527
clinvar	PMS2	7	6026589	6026589	A	C	0.00480249	0.02	0.053	0.796	0.001	5.542	0.0655	0.0168141	0.281
clinvar	PMS2	7	6027168	6027168	C	G	0.0136325	0	0.17	0.234	0.037	17.13	0.0835	0.172629	0.315
GEL	PMS2	7	6022617	6022617	G	A	0.0387257	0	0.109	0.028	0.843	23.7	0.0923	0.0407202	0.32
clinvar	PPP2R1A	19	52719128	52719128	G	A	0.420923	0	0.364	0.005	0.992	26.5	0.738	0.615856	0.619
GEL	PPP2R1A	19	52714675	52714675	A	C	0.486665	0.0342857	0.453	0.009	0.822	23.2	0.9748	0.894368	0.745
GEL	PPP2R1A	19	52715968	52715968	C	A	0.368205	0.0114286	0.256	0.012	0.334	23.6	0.996	0.870874	0.861
GEL	PPP2R1A	19	52724292	52724292	A	G	0.467238	0.0171429	0.068	0.223	0	22.3	0.0761	0.189563	0.58
clinvar	PTEN	10	89623714	89623714	G	C	NA	NA	NA	NA	NA	NA	NA	NA	NA
clinvar	PTEN	10	89623909	89623909	G	T	NA	NA	NA	NA	NA	NA	NA	NA	NA
clinvar	PTEN	10	89624228	89624228	T	C	0.783985	0.237143	0.895	0.001	0.932	25.8	NA	0.820033	NA
clinvar	PTEN	10	89624236	89624236	A	G	0.811761	0.705714	0.294	1	0	18.04	NA	0.177591	0.777
clinvar	PTEN	10	89685303	89685303	G	T	0.798735	0	0.791	0.005	1	33	NA	0.920803	0.885
clinvar	PTEN	10	89711881	89711881	A	G	0.831101	0.277143	0.854	0	0.977	25.9	NA	0.839064	0.773
clinvar	PTEN	10	89725081	89725081	C	T	0.752116	0.137143	0.346	0.072	0.041	22.6	NA	0.158323	0.738
LOVD	PTEN	10	89692792	89692792	C	A	0.999523	1	0.383	0	1	23.5	NA	0.910431	0.878
LOVD	PTEN	10	89692829	89692829	T	C	0.994667	1	0.386	0	1	27.1	NA	0.997709	0.906
LOVD	PTEN	10	89692887	89692887	G	C	0.998067	1	1	0	1	26.5	NA	0.982308	0.903
ClinVar VUS reclass	PTEN	10	89692790	89692790	G	T	0.997994	1	0.96	0	1	29.8	NA	0.967803	0.889
ClinVar VUS reclass	PTEN	10	89711891	89711891	G	A	0.998919	1	0.866	0	0.999	28.8	NA	0.906378	0.87
ClinVar CIP	PTEN	10	89692893	89692893	C	T	0.999624	0.808571	0.959	0	1	27.9	NA	0.975618	0.884
GEL	PTEN	10	89720675	89720675	A	G	0.83368	0.00571429	0.892	0	0.999	26.3	NA	0.956562	0.847
clinvar	PTPN11	12	112884093	112884093	A	C	0.83079	0.125714	0.436	0.244	0.01	22.7	0.1967	0.707	0.851
clinvar	PTPN11	12	112888168	112888168	T	A	0.800846	0.505714	0.9	0.009	0.994	28.3	0.9777	0.778656	0.925
clinvar	PTPN11	12	112924402	112924402	A	G	0.232199	0.00285714	0.299	0.276	0	2.421	NA	0.12889	0.323
clinvar	PTPN11	12	112940008	112940008	A	G	0.831539	0.00285714	0.059	0.526	0	17.27	NA	0.0594126	0.364
LOVD	PTPN11	12	112888199	112888199	C	A	0.998331	1	0.602	0.025	0.999	26.2	0.9999	0.97323	0.905
literature	PTPN11	12	112915523	112915523	A	T	0.831288	0.52	0.955	0	1	27.1	0.9991	0.917553	0.874
GEL	PTPN11	12	112888202	112888202	C	T	0.758873	0.0257143	0.954	0.001	0.998	27.4	0.9997	0.945936	0.918
clinvar	RAC1	7	6431659	6431659	C	T	0.871091	0.00857143	0.784	0	1	31	0.9987	0.985181	0.767
GEL	RAC1	7	6426847	6426847	G	T	0.881434	0.32	0.757	0.001	0.583	29.1	0.9987	0.983454	0.935
clinvar	RAD51C	17	56787311	56787311	C	T	0.0291717	0.0142857	0.163	0.005	0.417	24.3	0.4558	0.550839	0.602
clinvar	RAD51C	17	56798170	56798170	T	G	0.0357687	0.688571	0.351	0	1	23.9	0.6859	0.904744	0.497
clinvar	RAD51C	17	56811494	56811494	G	A	0.0248953	0.151429	0.357	0.21	0.945	24.9	0.3614	0.172134	0.522
clinvar	RAF1	3	12641771	12641773	AGG	GGT	NA	NA	NA	NA	NA	NA	NA	NA	NA
clinvar	RAF1	3	12650368	12650368	G	A	0.506086	0.04	0.234	1	0.008	16.85	0.6663	0.248206	0.898
ClinVar VUS reclass	RAF1	3	12645699	12645699	G	C	0.994258	1	0.679	0	0.999	28.3	0.9835	0.92687	0.833
clinvar	RET	10	43606859	43606859	C	G	0.00619725	0	0.159	0.073	0.001	0.198	0.0815	0.149622	0.207
clinvar	RET	10	43610138	43610138	T	C	0.421384	0.06	0.444	0.114	0.986	22	0.1157	0.414243	0.542
literature	RET	10	43609948	43609948	T	C	0.443916	0.902857	0.972	0.001	1	27.1	0.8173	0.94694	0.775
GEL	RET	10	43614999	43614999	G	A	0.555243	0	0.925	0	1	26	0.9315	0.974244	0.883
clinvar	RIT1	1	155870307	155870307	G	C	0.736307	0.451429	0.442	0.088	0.758	23.7	NA	0.334596	0.807
clinvar	RIT1	1	155880524	155880524	C	A	0.109095	0	0.165	0.006	0	19.33	NA	0.146363	0.491
clinvar	RRAS2	11	14380349	14380349	C	T	0.999994	0.697143	0.643	0.005	0.999	23.2	0.9984	0.87886	0.915
LOVD	RRAS2	11	14316389	14316389	T	A	1	1	0.859	0.006	0.984	27.1	0.9986	0.827814	0.807
clinvar	SETD2	3	47084121	47084121	C	T	0.0105687	0.362857	0.333	0.057	0.787	22.6	0.0823	0.0855413	0.672
clinvar	SETD2	3	47125250	47125250	T	C	0.0154717	0	0.085	0.03	0.642	23	0.2762	0.266897	0.606
clinvar	SETD2	3	47125532	47125532	T	G	0.0152194	0.16	0.422	0.002	0.817	24.4	0.1687	0.320571	0.452
clinvar	SETD2	3	47163622	47163622	A	G	0.0124766	0.0114286	0.138	0.56	0	8.725	0.0809	0.0306921	0.321
clinvar	SETD2	3	47164102	47164102	C	T	0.0121619	0.02	0.356	0	1	25.4	0.2514	0.506889	0.625
clinvar	SETD2	3	47164739	47164739	C	G	0.0119761	0.148571	0.101	0.003	0.181	23.7	0.3169	0.212905	0.382
clinvar	SETD2	3	47164973	47164973	T	C	0.00114176	0.0314286	0.201	0	0.999	24	0.678	0.307321	0.641
literature	SETD2	3	47165890	47165890	A	T	0.0187465	0	0.316	0	0.99	23	0.5667	0.390231	0.799
GEL	SETD2	3	47098819	47098819	T	C	0.00245749	0.148571	0.158	0.06	0.998	25.5	0.137	0.0809087	0.632
GEL	SETD2	3	47129662	47129662	G	A	0.00507557	0.0114286	0.741	0	1	29.6	0.8395	0.857779	0.833
GEL	SETD2	3	47144880	47144880	G	C	0.0133565	0.0742857	0.947	0.002	1	29.3	0.9994	0.947682	0.88
GEL	SETD2	3	47161757	47161757	G	A	0.0141688	0	0.207	0.1	0.159	19.37	0.2545	0.161694	0.465
GEL	SETD2	3	47161821	47161821	C	A	3.73759e-05	0	0.142	0.102	0	6.789	0.082	0.155306	0.448
GEL	SETD2	3	47164142	47164142	G	T	0.0141082	0	0.082	0.163	0	16.45	0.075	0.0900461	0.371
GEL	SETD2	3	47165090	47165090	C	T	0.0119921	0.0114286	0.048	0.002	0.032	23.6	0.2389	0.213518	0.474
clinvar	SMAD3	15	67358556	67358556	G	A	0.672872	0	0.383	0.002	0.973	25.2	0.7691	0.765165	0.852
ClinVar CIP	SMAD3	15	67473722	67473722	C	T	0.999526	0.997143	0.97	0.014	1	32	0.9978	0.950204	0.941
ClinVar CIP	SMAD3	15	67473723	67473723	G	A	0.999499	0.891429	0.987	0	1	31	0.9902	0.931391	0.928
GEL	SMAD3	15	67457246	67457246	C	T	0.656	0.0114286	0.913	0	1	31	0.9996	0.916842	0.903
GEL	SMAD3	15	67462922	67462922	C	T	0.657786	0.125714	0.496	0.026	0.356	23.2	0.1764	0.375368	0.745
LOVD	SMAD4	18	48593405	48593405	G	A	0.958582	1	0.92	0	1	26.9	0.9997	0.939004	0.923
LOVD	SMAD4	18	48604750	48604750	G	C	0.962025	1	0.851	0	0.993	32	0.9999	0.981119	0.917
clinvar	SMAD4	18	48581153	48581153	C	G	0.0652127	0.385714	0.416	0.042	0.002	16.02	0.0571	0.16263	0.576
ClinVar CIP	SMAD4	18	48591925	48591925	G	A	0.934391	0.488571	0.977	0	1	29.1	0.9999	0.979315	0.916
clinvar	SMARCB1	22	24145519	24145519	G	T	0.679899	0.68	0.418	0.209	0.128	23.3	NA	0.392826	0.805
clinvar	SMARCB1	22	24175842	24175842	C	G	0.417457	0.665714	0.788	0.025	1	24.7	NA	0.867577	0.933
literature	SMARCB1	22	24175859	24175859	A	G	0.671865	0.665714	0.874	0.002	0.88	28.4	NA	0.879297	0.9
literature	SMO	7	128846363	128846363	G	A	0.699107	0.00285714	0.863	0.001	1	29.8	0.9818	0.935576	0.892
GEL	SMO	7	128851477	128851477	C	T	0.589235	0.177143	0.474	0.013	0.999	32	0.3847	0.225392	0.802
clinvar	STK11	19	1223118	1223118	A	T	0.0649966	0	0.149	0.108	0.017	16.9	0.1749	0.137766	0.301
GEL	TGFBR1	9	101891193	101891193	G	C	0.538903	0.0428571	0.871	0.05	1	28.9	0.9979	0.960325	0.873
GEL	TGFBR1	9	101907097	101907097	G	C	0.550474	0	0.954	0	1	27.3	NA	0.979542	0.943
LOVD	TGFBR2	3	30715678	30715678	G	T	0.989902	0.988571	0.9	0	1	32	NA	0.99328	0.87
clinvar	TGFBR2	3	30713603	30713603	G	T	0.576573	0.3	0.394	0.002	0.891	25.6	NA	0.751468	0.71
clinvar	TGFBR2	3	30713852	30713852	T	C	0.623759	0.477143	0.973	0.001	1	27.7	NA	0.994427	0.91
literature	TGFBR2	3	30713619	30713619	C	T	0.332437	0.148571	0.331	0.047	0.437	23.3	NA	0.131453	0.443
ClinVar VUS reclass	TP53	17	7577099	7577099	C	G	1	1	0.94	0	0.998	29.8	0.9997	0.99093	0.688
ClinVar VUS reclass	TP53	17	7577521	7577521	T	C	0.988312	1	0.78	0	0.974	23.7	0.1871	0.693667	0.666
ClinVar VUS reclass	TP53	17	7578280	7578280	G	A	0.999346	1	0.824	0.001	1	23.7	0.7083	0.889031	0.692
ClinVar VUS reclass	TP53	17	7578535	7578535	T	C	1	1	0.908	0.001	1	29.4	0.5077	0.946342	0.544
ClinVar VUS reclass	TP53	17	7578551	7578551	A	G	0.991537	0.954286	0.957	0	1	33	0.9962	0.986103	0.566
ClinVar CIP	TP53	17	7578207	7578207	A	C	0.999982	0.5	0.55	0.977	0.972	7.817	0.7704	0.688866	0.438
ClinVar CIP	TP53	17	7577124	7577124	C	T	1	0.997143	0.907	0.002	1	26.9	0.9572	0.95143	0.56
ClinVar CIP	TP53	17	7577142	7577142	C	T	1	1	0.963	0	0.986	29.2	0.9986	0.989737	0.727
ClinVar CIP	TP53	17	7577142	7577142	C	G	1	1	0.963	0	0.986	28.7	0.9986	0.989737	0.727
ClinVar CIP	TP53	17	7577539	7577539	G	C	1	1	0.932	0	1	26.1	0.9985	0.99038	0.679
ClinVar CIP	TP53	17	7578191	7578191	A	G	1	0.888571	0.909	0	1	28.4	0.9633	0.814126	0.664
ClinVar CIP	TP53	17	7578536	7578536	T	C	1	1	0.968	0.003	1	29.4	0.9978	0.990068	0.602
KICS	TP53	17	7578389	7578389	G	A	0.99891	1	0.891	0.003	0.765	24.1	0.7821	0.759077	0.514
GEL	TP53	17	7574012	7574012	C	T	0.407974	0.0771429	0.469	0.032	0.188	22	0.2638	0.45533	0.396
GEL	TP53	17	7579313	7579313	G	A	0.321801	0.0342857	0.925	0	1	32	0.9602	0.937967	0.598
LOVD	VHL	3	10183733	10183733	T	C	0.995651	0.988571	0.747	0.047	0.96	24.2	0.932	0.97673	0.89
LOVD	VHL	3	10183771	10183771	T	G	0.999639	0.997143	1	0.002	0.999	24.7	0.9985	0.95537	0.913
LOVD	VHL	3	10183787	10183787	C	A	0.997563	1	0.719	0.006	1	27.8	0.9751	0.934617	0.91
LOVD	VHL	3	10183797	10183797	T	A	0.999924	1	0.91	0	1	31	0.9889	0.969696	0.895
clinvar	VHL	3	10183614	10183614	A	G	0.00251947	0	0.221	0.702	0	0.048	0.0534	0.0672087	0.545
clinvar	VHL	3	10183659	10183659	C	A	0.203878	0	0.188	0.781	0.139	7.357	0.081	0.0967231	0.745
literature	VHL	3	10191507	10191507	G	A	0.925913	0.802857	0.874	0	1	29.5	0.8791	0.951901	0.592
literature	VHL	3	10191506	10191506	C	T	0.915373	0.788571	0.868	0	1	28.1	0.9317	0.957198	0.748
literature	VHL	3	10191503	10191503	G	T	0.934923	0.691429	0.848	0.001	0.989	25	0.8955	0.934671	0.663
literature	VHL	3	10183871	10183871	G	A	0.919392	0.828571	0.814	NA	1	33	0.646	0.887543	0.827
ClinVar VUS reclass	VHL	3	10188219	10188219	A	T	0.999002	0.994286	0.907	NA	0.999	23.8	0.9827	0.937052	0.783
ClinVar CIP	VHL	3	10191493	10191493	C	G	0.999324	0.642857	0.842	0	1	26.6	0.998	0.957419	0.835
